# Supplementary material for: Cardiometabolic traits mediating the effect of education on osteoarthritis risk: a Mendelian randomization study
Source: Osteoarthritis Cartilage. 2021 Mar;29(3):365–71. doi: 10.1016/j.joca.2020.12.015 (PMC7955282; doi:10.1016/j.joca.2020.12.015)
Supplement: Multimedia component 2 [file mmc2.xlsx]

## Sheet: All results
exposure	outcome	method	SNPs	BETA	SE	P-value	Intercept	P_pleiotropy	Self-reported OA included	Palindromic variants included	OR_CIU	OR_CIL	OR
BMI	OA	IVW-RE	502	0.547454683876577	0.0236703527025924	2.40494947591838e-118	NA	NA	TRUE	FALSE	1.81094303367022	1.65047255698013	1.72884695081058
BMI	OA	MR-Egger	502	0.461016802469063	0.0602337669299633	1.95399252334028e-14	0.00155183422527049	0.118716314729411	TRUE	FALSE	1.78438321250265	1.40911350757649	1.58568549448818
BMI	OA	Weighted Median	502	0.478766733397207	0.032005919528132	1.3668354508108e-50	NA	NA	TRUE	FALSE	1.71857796264941	1.51594087201356	1.61408258008134
BMI	OA	ConMix	364	0.731047058823529	NA	NA	NA	NA	TRUE	FALSE	2.20570472017465	1.97594558071713	2.07725447701986
BMI	OA	IVW-RE	527	0.600405131932258	0.0259982249251919	5.30951705874714e-118	NA	NA	FALSE	FALSE	1.91814911108971	1.73229920680453	1.822857148455
BMI	OA	MR-Egger	527	0.498808496359454	0.0667340181174406	7.74935671188359e-14	0.00181381848817518	0.0984272461499742	FALSE	FALSE	1.87686863488545	1.4448597012725	1.64675798316823
BMI	OA	Weighted Median	527	0.559972729801182	0.0347049856900126	1.44282388602474e-58	NA	NA	FALSE	FALSE	1.87384646576179	1.63550595285218	1.7506247597599
BMI	OA	ConMix	364	0.859321568627451	NA	NA	NA	NA	FALSE	FALSE	2.58395602768928	2.20190207995723	2.3615579950748
SBP	OA	IVW-RE	186	-0.00136067607042119	0.00212262474520338	0.521500152517127	0	NA	TRUE	FALSE	1.00280351450013	0.99449426827981	0.998640249229538
SBP	OA	MR-Egger	186	-0.0109204629355783	0.00681227860476192	0.108922328502149	0.0037253761099457	0.139853901540645	TRUE	FALSE	1.00243431592969	0.976019919304774	0.989138948855031
SBP	OA	Weighted Median	186	-0.00153688446872397	0.00217388508944067	0.479581425711862	NA	NA	TRUE	FALSE	1.00272756506851	0.99421915282214	0.99846429593342
SBP	OA	ConMix	139	-0.000556057714304892	NA	NA	NA	NA	TRUE	FALSE	0.999444096857134	0.999444096857134	0.999444096857134
SBP	OA	IVW-RE	197	-0.00123285859214281	0.00221830647888019	0.578371055136158	NA	NA	FALSE	FALSE	1.00311979868687	0.994434883555485	0.998767901065796
SBP	OA	MR-Egger	197	-0.00881629290022536	0.0070084672309246	0.208410275624315	0.00301110848211442	0.254041313902117	FALSE	FALSE	1.00493217378177	0.977699773379769	0.991222456650615
SBP	OA	Weighted Median	197	-0.00114662055324866	0.00236317835733239	0.627532556885246	NA	NA	FALSE	FALSE	1.00349120402178	0.99423829761878	0.998854036564919
SBP	OA	ConMix	140	0.00342857462816704	NA	NA	NA	NA	FALSE	FALSE	1.00343445891314	1.00343445891314	1.00343445891314
LDL	OA	IVW-RE	78	-0.0544530000879746	0.0189805386538431	0.00411920340484	0	NA	TRUE	FALSE	0.982896132778006	0.91242063535936	0.947003016870361
LDL	OA	MR-Egger	78	-0.0842080660196431	0.0272563534796609	0.00200504554294079	0.00271205703885037	0.131158796982189	TRUE	FALSE	0.969682486233874	0.871421461198564	0.919239973593718
LDL	OA	Weighted Median	78	-0.0797786905956651	0.020212377079294	7.91293931119195e-05	NA	NA	TRUE	FALSE	0.960632690036569	0.887457876628275	0.923320663323182
LDL	OA	ConMix	54	-0.0776173076923075	NA	NA	NA	NA	TRUE	FALSE	0.953498613849768	0.906995937714544	0.925318471055201
LDL	OA	IVW-RE	78	-0.0589128792386315	0.0201682492115991	0.0034883080176996	NA	NA	FALSE	FALSE	0.980802821419947	0.906248324788145	0.942788902066265
LDL	OA	MR-Egger	78	-0.0851223968555117	0.029105955525039	0.0034493277641543	0.00238564988799991	0.213184547355698	FALSE	FALSE	0.972314689498521	0.867474622301444	0.918399868265929
LDL	OA	Weighted Median	78	-0.0891018982772787	0.0218003543020317	4.36654709246945e-05	NA	NA	FALSE	FALSE	0.954684853788481	0.876490154384592	0.914752357135907
LDL	OA	ConMix	55	-0.0666038461538461	NA	NA	NA	NA	FALSE	FALSE	0.964057974985145	0.907915609160061	0.935565755906154
smok	OA	IVW-RE	117	0.707064076702643	0.0844494744389965	5.63470252842677e-17	0	NA	TRUE	FALSE	2.39308183288227	1.71866211543719	2.02802837389317
smok	OA	MR-Egger	117	0.184196579913745	0.325605984271937	0.571595073689442	0.00558392014634445	0.0965467837472971	TRUE	FALSE	2.27589318066214	0.63509580185251	1.20225213848979
smok	OA	Weighted Median	117	0.639327511405285	0.0941679445805464	1.12736276086094e-11	NA	NA	TRUE	FALSE	2.27935678490451	1.57579787534998	1.89520594628053
smok	OA	ConMix	80	1.0015471146108	NA	NA	NA	NA	TRUE	FALSE	3.56636587314377	1.84328096082001	2.7224905768607
smok	OA	IVW-RE	126	0.800787914287751	0.0936676763406987	1.23896265884265e-17	NA	NA	FALSE	FALSE	2.67613392153676	1.85373522136037	2.22729515498731
smok	OA	MR-Egger	126	0.204338134617213	0.368330100962574	0.579052649706251	0.00634963656234229	0.0942171759354855	FALSE	FALSE	2.52502728074868	0.595963653586629	1.22671287742523
smok	OA	Weighted Median	126	0.774226504896079	0.102517087925701	4.28064295819126e-14	NA	NA	FALSE	FALSE	2.65158163414143	1.77410612540539	2.16891383395993
smok	OA	ConMix	89	1.22592535029468	NA	NA	NA	NA	FALSE	FALSE	4.16170709841629	2.76191795685806	3.40731758677635
EA	OA	IVW-RE	309	-0.451956564176492	0.0372888611442469	8.23386483553189e-34	0	NA	TRUE	FALSE	0.68463341859031	0.591530880962646	0.636381810892796
EA	OA	MR-Egger	309	-0.486801195606218	0.150279085616719	0.00119817447714654	0.000489452413690374	0.810814352519846	TRUE	FALSE	0.825092646497341	0.457790880906676	0.614589203834267
EA	OA	Weighted Median	309	-0.415551924466928	0.0448788450243139	2.05552150944826e-20	NA	NA	TRUE	FALSE	0.720657705160012	0.604403749830847	0.659975923305695
EA	OA	ConMix	220	-0.616998046874999	NA	NA	NA	NA	TRUE	FALSE	0.620643741487062	0.48821565885031	0.539561747910504
EA	OA	IVW-RE	309	-0.534473336734949	0.0419167569358933	3.08453584504567e-37	NA	NA	FALSE	FALSE	0.636151839494985	0.539761085990088	0.585977821884416
EA	OA	MR-Egger	309	-0.577491539085016	0.168940112247849	0.000630087398411749	0.00060423581837343	0.792642030114104	FALSE	FALSE	0.781629056300046	0.403084897828628	0.561304612753709
EA	OA	Weighted Median	309	-0.537809494939258	0.0503980226584515	1.38759126192611e-26	NA	NA	FALSE	FALSE	0.644660675162733	0.52909472216398	0.584026164495453
EA	OA	ConMix	217	-0.757613502109705	NA	NA	NA	NA	FALSE	FALSE	0.539229773976332	0.419952570228184	0.468783844778561
EAnoukbb	OA	IVW-RE	70	-0.436168413991973	0.0667704716321854	6.47435345932881e-11	NA	NA	TRUE	FALSE	0.736901758869688	0.567204066919355	0.646508835632517
EAnoukbb	OA	MR-Egger	70	-0.427732121369669	0.336980991931955	0.20433181347708	-0.000151927837245287	0.979617065051878	TRUE	FALSE	1.26205139242812	0.336821309196066	0.651986044536505
EAnoukbb	OA	Weighted Median	70	-0.310444208986912	0.0700144281777198	9.24991882547514e-06	NA	NA	TRUE	FALSE	0.840953887256866	0.639115578707724	0.73312122484667
EAnoukbb	OA	ConMix	50	-0.258394444444445	NA	NA	NA	NA	TRUE	FALSE	0.87075515946293	0.632298020570955	0.77229054630458
EAnoukbb	OA	IVW-RE	67	-0.493168334996505	0.0744820635546003	3.5604551586298e-11	NA	NA	FALSE	FALSE	0.706673752483431	0.527740550824262	0.610688460173151
EAnoukbb	OA	MR-Egger	67	-0.317954519776935	0.385746943261652	0.409793690628143	-0.00312126702846202	0.643336379207689	FALSE	FALSE	1.54975305078262	0.34163764002326	0.727635880704232
EAnoukbb	OA	Weighted Median	67	-0.354976798579358	0.0787959420999282	6.63686609516328e-06	NA	NA	FALSE	FALSE	0.818289093371941	0.600847568005488	0.701189711617296
EAnoukbb	OA	ConMix	49	-0.313837777777778	NA	NA	NA	NA	FALSE	FALSE	0.815594668035739	0.616413189719391	0.730637544192255
BMInoukbb	OA	IVW-RE	68	0.378130991174818	0.0459066880968936	1.76659589662715e-16	NA	NA	TRUE	FALSE	1.59696738521945	1.33396476734013	1.45955411906309
BMInoukbb	OA	MR-Egger	68	0.335321352263528	0.114039685353876	0.00327797496057225	0.00136300076842478	0.681376290668247	TRUE	FALSE	1.748634204001	1.11829776464315	1.39838968871802
BMInoukbb	OA	Weighted Median	68	0.348415071857919	0.0481904646822207	4.83140758938132e-13	NA	NA	TRUE	FALSE	1.55716466796754	1.28912474607904	1.41682020990559
BMInoukbb	OA	ConMix	53	0.400459895833333	NA	NA	NA	NA	TRUE	FALSE	1.58480266156469	1.36405229186839	1.49251093939154
BMInoukbb	OA	IVW-RE	68	0.398951825021735	0.049615184886737	8.9165101509037e-16	NA	NA	FALSE	FALSE	1.64246112102235	1.3521661330647	1.49026182354709
BMInoukbb	OA	MR-Egger	68	0.362598077049854	0.12330235526488	0.00327447166362393	0.00115761560877222	0.74708890307457	FALSE	FALSE	1.8299090251375	1.1285458002513	1.4370581564992
BMInoukbb	OA	Weighted Median	68	0.372753720997677	0.053350732675503	2.81120726388515e-12	NA	NA	FALSE	FALSE	1.6117478892244	1.30759321427572	1.45172676598355
BMInoukbb	OA	ConMix	50	0.388139583333333	NA	NA	NA	NA	FALSE	FALSE	1.62928225474931	1.34734984233677	1.47423554863917
