# Supplementary material for: Cardiometabolic traits mediating the effect of education on osteoarthritis risk: a Mendelian randomization study
Source: Osteoarthritis Cartilage. 2021 Mar;29(3):365–71. doi: 10.1016/j.joca.2020.12.015 (PMC7955282; doi:10.1016/j.joca.2020.12.015)
Supplement: Multimedia component 3 [file mmc3.xlsx]

## Sheet: ST2_BMI
rsid	CHR	POS	EA	NEA	BETA_exposure	SE_exposure	BETA_outcome	SE_outcome	F
rs79113395	1	1590521	G	A	0.02	0.0022	0.0180477	0.00731468	126
rs10909880	1	2727804	C	T	0.0135	0.0016	0.00296513	0.00650228	73
rs11121210	1	8708529	C	T	0.0111	0.0017	-0.00235372	0.00672535	45
rs10779751	1	11284336	A	G	0.0131	0.0018	0.0161893	0.00726232	56
rs61740466	1	19934900	G	A	0.0142	0.0022	0.0120501	0.00757096	58
rs4655141	1	23312025	C	T	0.0173	0.0022	0.0296603	0.00863182	66
rs2228552	1	32165495	T	G	0.0124	0.0019	0.0137673	0.00672035	61
rs4653017	1	33776728	T	C	0.0118	0.0018	0.000664563	0.00692136	50
rs7512146	1	34283008	G	T	0.0097	0.0017	-0.0030738	0.00643327	38
rs11577094	1	38026600	T	C	0.0186	0.003	0.0138152	0.0114882	41
rs112646560	1	39560250	T	C	0.018	0.0023	0.0197281	0.00786493	87
rs2984618	1	47690438	T	G	0.0165	0.0016	0.00642067	0.00653274	108
rs657452	1	49589847	A	G	0.0188	0.0016	0.00190527	0.00660636	137
rs587271	1	54743111	T	C	0.012	0.0018	0.00114123	0.00723215	50
rs79906980	1	57887985	T	C	0.0158	0.0026	0.0272462	0.0087394	53
rs12140153	1	62579891	G	T	0.0353	0.0034	0.0242641	0.0111787	167
rs2503185	1	66461401	A	G	0.013	0.0017	0.0155619	0.00648212	68
rs3101336	1	72751185	C	T	0.0254	0.0016	0.012904	0.00655505	246
rs6656785	1	75005776	G	A	0.0178	0.0016	0.0162109	0.00658509	121
rs34517439	1	78450517	A	C	0.0391	0.003	0.0260169	0.00980537	255
rs12065553	1	80793118	G	A	0.0121	0.0019	0.0122703	0.00700017	49
rs321237	1	96478125	A	G	0.0126	0.002	-0.00961815	0.00748036	48
rs11165643	1	96924097	T	C	0.0185	0.0016	0.00115447	0.00653946	135
rs12072739	1	98315893	G	A	0.0169	0.0023	0.0177488	0.00771975	80
rs17024393	1	110154688	C	T	0.0644	0.0049	0.02385	0.0201956	202
rs197374	1	112289983	T	C	0.0141	0.0017	0.0218447	0.00661001	77
rs17544384	1	115295160	C	T	0.0131	0.0023	0.00418354	0.00787012	45
rs7534091	1	118864616	G	A	0.012	0.0018	-0.00449644	0.007346	47
rs74887628	1	147032779	A	G	0.0305	0.0054	0.00996116	0.0178123	49
rs4970991	1	151004003	T	C	0.0116	0.0021	0.0247611	0.00792841	37
rs61813324	1	156049877	T	C	0.0289	0.0028	0.0063254	0.00952677	154
rs11264489	1	156480831	G	A	0.0127	0.0018	0.013186	0.00670671	60
rs10733051	1	167280354	A	G	0.0093	0.0016	-0.00066942	0.0064425	35
rs61828641	1	174321997	A	G	0.0223	0.003	0.0239362	0.0103645	78
rs543874	1	177889480	G	A	0.0479	0.002	0.0211987	0.00788394	639
rs10920678	1	190239907	A	G	0.0149	0.0016	0.0113673	0.00648059	88
rs2400414	1	194965200	C	T	0.0126	0.0018	0.0130914	0.00667028	58
rs2820295	1	201800868	A	G	0.0235	0.0018	0.0199998	0.00677022	196
rs10920336	1	202115945	G	A	0.0101	0.0017	4.22037e-05	0.00644012	41
rs1006317	1	209552636	T	G	0.016	0.0026	0.0143498	0.0095466	46
rs6661316	1	210095527	T	C	0.012	0.0016	0.0103592	0.0065196	56
rs10864728	1	230304914	A	G	0.011	0.0019	0.0119433	0.00659854	47
rs946824	1	243684019	T	C	0.0197	0.0025	0.0315562	0.00952325	73
rs77165542	2	430975	C	T	0.0939	0.0053	0.0634169	0.0178931	469
rs13021737	2	632348	G	A	0.0578	0.0021	0.0247414	0.00857215	713
rs10929925	2	6155557	C	A	0.0142	0.0016	-0.00434772	0.00650679	79
rs11902450	2	12845368	T	C	0.0167	0.0027	0.0173276	0.0105308	42
rs10182181	2	25150296	G	A	0.0327	0.0016	0.00644936	0.00643306	432
rs935166	2	26949366	G	A	0.0152	0.0019	0.0226101	0.00643178	93
rs10168563	2	35552173	A	G	0.0126	0.0018	0.00331196	0.00702978	53
rs3770890	2	36657992	G	T	0.0297	0.0053	0.0470833	0.0203743	38
rs10185199	2	40282202	G	A	0.0143	0.002	0.0110889	0.00735942	67
rs10169594	2	41637688	C	T	0.012	0.0018	0.00757423	0.00669936	53
rs7561278	2	48954905	T	C	0.0169	0.0021	0.00153185	0.00783211	82
rs930295	2	50233352	A	C	0.0208	0.0023	0.0203207	0.00867279	91
rs805412	2	54120820	G	A	0.0098	0.0017	0.0215257	0.00654053	38
rs4671328	2	58935282	T	G	0.0214	0.0017	-0.00857486	0.00651124	183
rs6545714	2	59307725	G	A	0.0194	0.0016	0.0116705	0.00656904	144
rs2861685	2	67837553	T	C	0.0165	0.0019	0.00506131	0.00651479	107
rs17020497	2	81826131	A	G	0.014	0.0025	0.0426505	0.0093719	37
rs12714199	2	86812549	C	T	0.0141	0.0017	0.00468839	0.00661569	76
rs4303732	2	100830040	T	C	0.0169	0.0017	0.00950574	0.00655737	109
rs264941	2	104297420	C	A	0.0124	0.0017	0.00830145	0.00643732	62
rs10197031	2	105454590	C	T	0.0161	0.0019	0.00576297	0.0071147	83
rs13033310	2	133523605	A	G	0.0146	0.0022	0.000957864	0.0074486	65
rs4988235	2	136608646	A	G	0.0124	0.0017	0.00274896	0.007607	50
rs17814208	2	144037998	G	A	0.0129	0.002	0.00577855	0.0075163	49
rs1451077	2	147901207	G	A	0.0169	0.0019	0.0125689	0.00653646	112
rs2119753	2	151224579	A	G	0.01	0.0017	0.00195102	0.00660393	38
rs11695013	2	157057487	C	T	0.0104	0.0017	0.00254932	0.00674205	41
rs3764835	2	159519368	G	A	0.013	0.0024	0.00668891	0.00895288	35
rs12692596	2	161265910	T	C	0.012	0.0017	0.00222185	0.0066439	54
rs355909	2	165644545	C	T	0.0108	0.0016	-0.0041473	0.00650714	47
rs788163	2	172931559	C	A	0.0112	0.0019	0.00752229	0.00721947	41
rs34234296	2	175166636	G	A	0.0145	0.002	0.0152486	0.00665339	81
rs7588437	2	181575281	G	A	0.0165	0.0017	0.00375217	0.00670146	102
rs6716898	2	198944271	A	G	0.0127	0.0019	0.00902545	0.00643895	65
rs7593917	2	203931012	G	A	0.0115	0.0016	0.0331478	0.00647214	53
rs4482463	2	205375909	C	A	0.031	0.0031	-0.00355741	0.0121739	118
rs11692326	2	208263279	T	C	0.0147	0.0019	0.0041222	0.00764056	62
rs73985439	2	212299249	C	A	0.0131	0.0021	0.0128097	0.00697306	59
rs7599312	2	213413231	G	A	0.0182	0.0018	0.000366603	0.00731217	106
rs6725931	2	220205146	T	C	0.0187	0.0024	0.00936816	0.00902623	73
rs4973618	2	229002620	G	A	0.0148	0.0018	0.0215716	0.0067676	79
rs6720868	2	230663576	T	C	0.0154	0.0018	0.00195235	0.00692492	82
rs2317006	2	236867805	G	A	0.0103	0.0017	0.00126201	0.00647167	42
rs60771966	3	9507257	T	C	0.0217	0.0032	0.0211648	0.0106538	68
rs6783054	3	11672805	A	C	0.0099	0.0017	-0.00750757	0.00651512	40
rs10510419	3	12426936	G	T	0.0168	0.0023	0.00879667	0.00907369	57
rs2600226	3	12928762	C	T	0.0116	0.0018	0.0123208	0.00691968	48
rs1048637	3	13358171	G	T	0.0094	0.0017	-0.00307266	0.00645461	35
rs4858193	3	20441050	T	C	0.0133	0.0019	0.0183904	0.00718496	58
rs6804842	3	25106437	G	A	0.0141	0.0016	0.0100489	0.00651345	79
rs11921432	3	35117776	C	T	0.0189	0.0027	-0.00301301	0.0101664	56
rs1799923	3	42306294	G	A	0.0224	0.0026	0.029572	0.0101483	80
rs28350	3	42418446	A	G	0.0172	0.0022	-0.00529663	0.0084048	68
rs4017425	3	44028764	C	T	0.0118	0.0017	0.0225844	0.00645756	56
rs11713193	3	49924424	A	G	0.0246	0.0017	0.0353518	0.00643538	244
rs2365389	3	61236462	C	T	0.0168	0.0016	0.0159652	0.00655628	109
rs6445258	3	62112198	T	C	0.0131	0.0023	0.0125872	0.00791714	45
rs557951	3	62713263	G	T	0.0135	0.002	0.0156592	0.00695511	64
rs11915371	3	70539559	C	A	0.0154	0.0021	0.0208396	0.00791224	61
rs12636480	3	82719412	T	G	0.0128	0.0018	0.00366359	0.00670694	60
rs9827823	3	84221774	T	C	0.0182	0.0023	0.00756476	0.00896003	66
rs9818122	3	85861064	C	T	0.0228	0.002	0.0151712	0.00792215	138
rs34184235	3	86192846	C	T	0.0115	0.0019	0.000199232	0.00648884	52
rs11128021	3	88139016	G	A	0.0181	0.0024	0.015023	0.00890317	72
rs1492014	3	94071481	C	T	0.0171	0.0017	0.0147391	0.00647509	116
rs1436348	3	104612668	G	A	0.0147	0.0017	0.00365563	0.00651644	85
rs7640424	3	107820063	C	T	0.0135	0.0018	0.00951626	0.00694533	63
rs17681451	3	114399296	G	A	0.0225	0.0031	0.0184781	0.0117944	58
rs6808814	3	116852469	T	C	0.0118	0.0019	0.0100187	0.00740391	44
rs7631156	3	131751628	A	G	0.0215	0.0018	0.022602	0.00688657	159
rs687339	3	135932359	T	C	0.0188	0.0019	0.0219107	0.00769606	101
rs16851483	3	141275436	T	G	0.0352	0.0034	0.0483456	0.0127995	133
rs171390	3	154038412	C	T	0.015	0.0017	0.0095161	0.00655772	87
rs9826775	3	156295341	A	G	0.0155	0.0024	0.00658308	0.0089709	49
rs6809307	3	156862041	T	C	0.0139	0.0019	-0.00104103	0.00738529	60
rs6441396	3	161406842	A	G	0.0115	0.0019	0.00449238	0.00645667	53
rs329078	3	168233318	A	G	0.0107	0.0019	-0.00891582	0.0064372	46
rs3732927	3	170586057	T	C	0.0099	0.0017	0.0187816	0.00685956	33
rs39654	3	173095123	G	A	0.0163	0.0017	0.0267972	0.00647522	106
rs6443750	3	181329682	C	T	0.0152	0.0021	0.00563458	0.00812965	60
rs3752904	3	183996068	C	T	0.0116	0.0016	0.00235741	0.0064382	54
rs4234589	3	185818882	A	G	0.035	0.0024	0.0375627	0.0094729	216
rs4677812	3	194863794	C	A	0.0129	0.0019	0.00328454	0.00716069	56
rs35959625	3	196131941	T	C	0.0128	0.002	0.0110463	0.00669553	61
rs2051559	4	3298800	C	T	0.0167	0.0025	0.0284087	0.00946436	55
rs6449393	4	18507692	C	A	0.0131	0.0018	0.0111888	0.00683155	63
rs28431181	4	20206094	A	G	0.0216	0.0029	0.0192312	0.00974604	81
rs34811474	4	25408838	G	A	0.0293	0.0023	0.0419119	0.00766221	240
rs56260582	4	28513530	A	G	0.0206	0.0027	0.0270153	0.00942431	83
rs337637	4	38604470	G	A	0.0137	0.0017	0.00412634	0.00663096	70
rs10938397	4	45182527	G	A	0.0322	0.0016	0.010873	0.00650645	410
rs6812882	4	52772984	C	T	0.0115	0.0018	0.0137764	0.00706089	45
rs1492767	4	55221467	T	C	0.0095	0.0016	0.0115276	0.00641836	36
rs2192158	4	55505360	A	G	0.0137	0.0017	0.0243694	0.00645335	75
rs1346841	4	65651730	G	A	0.0126	0.0017	-0.00102474	0.00657511	62
rs10002111	4	67815504	A	G	0.0125	0.0021	0.015283	0.00779968	44
rs10033843	4	77028783	A	G	0.014	0.0021	0.0071347	0.00807798	53
rs72649373	4	80609966	C	T	0.0167	0.0028	0.00819395	0.00938071	54
rs4148155	4	89054667	A	G	0.0192	0.0026	0.0258186	0.0101193	60
rs4286488	4	94440026	A	G	0.0121	0.002	0.0158156	0.00760656	43
rs7678054	4	95093855	G	A	0.0099	0.0017	-0.00599694	0.00643675	39
rs3796432	4	96030402	G	T	0.0113	0.0018	-0.00666185	0.00669652	48
rs13107325	4	103188709	T	C	0.0468	0.0032	0.0800437	0.0120383	266
rs326893	4	112691776	T	C	0.0121	0.0017	0.00920546	0.00657582	58
rs7696649	4	120322177	A	G	0.0116	0.0019	0.00970832	0.007036	44
rs4864201	4	130731284	T	C	0.0137	0.0017	0.0156362	0.00675036	69
rs1296328	4	137083193	A	C	0.0166	0.0017	0.00448377	0.00650342	110
rs17367750	4	140782542	C	T	0.0122	0.0018	0.0130266	0.00685192	52
rs10029243	4	144060744	T	C	0.0097	0.0017	-0.00624848	0.00656584	36
rs3914628	4	147438019	T	C	0.0165	0.0023	0.00366013	0.00914751	53
rs750090	4	152931436	T	C	0.0113	0.0018	0.0091893	0.00678798	48
rs13110266	4	162129844	G	A	0.0124	0.0016	0.0162397	0.00653574	60
rs1522569	4	171632637	T	G	0.0141	0.0022	0.00520471	0.00833346	48
rs1437842	4	173597016	G	A	0.0106	0.0017	0.00884371	0.00644726	45
rs6850421	4	180187034	A	G	0.0113	0.0019	0.000475347	0.00646178	51
rs35408866	4	187743245	A	G	0.0159	0.0028	0.0112841	0.00944315	47
rs698147	5	3513485	A	G	0.0116	0.0017	0.00775254	0.00646334	54
rs6890310	5	27193573	G	A	0.0119	0.0019	0.0203113	0.00717758	47
rs7730004	5	43191033	T	C	0.0139	0.0018	0.00518793	0.0068738	70
rs116374395	5	50723410	A	G	0.0321	0.0052	0.0602538	0.017134	56
rs4865796	5	53272664	G	A	0.0096	0.0018	0.0104535	0.00696736	31
rs13186194	5	60795485	T	C	0.01	0.0017	0.00704746	0.00660275	38
rs4700608	5	63026280	C	T	0.0155	0.0017	0.0145393	0.00643224	97
rs10050620	5	63927239	C	T	0.013	0.002	0.00481302	0.00686564	60
rs1159692	5	63977815	A	C	0.0135	0.0017	0.0109273	0.00653712	73
rs2112347	5	75015242	T	G	0.0276	0.0017	-0.000286225	0.00671579	287
rs10942267	5	80841914	A	G	0.0148	0.0018	-0.00357374	0.00690564	75
rs2962334	5	86879056	T	G	0.0396	0.0059	-0.00453821	0.0229987	67
rs1501673	5	87963600	A	G	0.0289	0.0025	0.00875338	0.00956741	158
rs12652212	5	88808594	G	A	0.0131	0.0016	0.0127796	0.00652243	68
rs7713317	5	95716722	G	A	0.0166	0.0018	0.0230921	0.00710347	90
rs6882366	5	95864693	C	T	0.0131	0.0017	0.00523228	0.00657901	66
rs11739877	5	105876806	T	C	0.0116	0.0018	-0.00215713	0.00663522	51
rs6888194	5	106910657	C	T	0.0127	0.0023	-0.00128884	0.00887629	34
rs40067	5	107439012	G	A	0.0252	0.0023	0.00151602	0.00858576	145
rs9326879	5	112446323	A	G	0.0108	0.0017	0.0116081	0.00653242	46
rs2973963	5	119228851	T	C	0.0104	0.0019	0.00787109	0.00701621	37
rs6893539	5	122705737	C	A	0.0122	0.0019	-0.000632185	0.00706561	51
rs6864049	5	124330522	G	A	0.0121	0.0016	0.000299129	0.00652332	59
rs6886072	5	136598460	C	T	0.01	0.0017	-0.00386522	0.00646533	40
rs13174863	5	139080745	G	A	0.0197	0.0023	0.0254556	0.00906943	78
rs2964010	5	153208841	T	C	0.0112	0.0018	0.0143484	0.00680681	46
rs7715256	5	153537893	G	T	0.0158	0.0016	0.00766386	0.00649997	99
rs869593	5	158430875	T	G	0.0111	0.002	0.0145729	0.00745727	36
rs4921301	5	159984492	C	T	0.0129	0.0024	0.00638774	0.0079841	45
rs982305	5	164562193	G	A	0.0105	0.0017	-0.00280197	0.00663515	42
rs2053682	5	170599327	A	C	0.017	0.0018	0.009791	0.00694506	102
rs6556301	5	176527577	G	T	0.0113	0.0017	-0.00318782	0.00670095	48
rs2228213	6	12124855	G	A	0.0144	0.0017	-0.00187685	0.00675631	75
rs11757278	6	13180454	T	C	0.0133	0.0019	0.0146818	0.00697945	60
rs3806114	6	20482335	G	A	0.012	0.0018	0.00162833	0.00690835	50
rs2066295	6	26168903	A	G	0.0142	0.002	0.0306934	0.00770906	60
rs3115667	6	31643399	C	T	0.0179	0.0019	-0.00150221	0.00713879	105
rs3763253	6	33772761	A	G	0.0148	0.002	0.0243612	0.00766209	63
rs2744974	6	34579431	T	C	0.0261	0.0017	0.0231103	0.00683868	241
rs2436728	6	40365601	A	G	0.0189	0.0017	0.0145805	0.00634869	139
rs1358980	6	43764551	C	T	0.0129	0.0017	0.0153117	0.00648586	67
rs2206277	6	50798526	T	C	0.0408	0.0021	0.0212064	0.00841443	353
rs1327259	6	51177811	A	G	0.0157	0.0017	0.0142416	0.0066315	95
rs6915002	6	54028069	T	C	0.0099	0.0017	0.014321	0.00652793	38
rs9370410	6	55171842	A	G	0.0105	0.0019	0.00283893	0.0070997	35
rs2622274	6	64240516	G	T	0.0107	0.0017	0.00740981	0.00646652	46
rs1293037	6	70248345	T	C	0.0129	0.0022	-0.000826572	0.00746375	50
rs6921533	6	73742334	T	C	0.0104	0.0018	0.0293209	0.00706877	36
rs9294260	6	83433228	A	G	0.014	0.0016	0.0138774	0.00648918	79
rs6909685	6	97753952	C	T	0.0149	0.0018	0.0131282	0.00689338	79
rs9320823	6	98429337	C	T	0.0165	0.0017	0.00834599	0.00658366	106
rs57989773	6	100629078	C	T	0.0142	0.0023	0.0195907	0.00769784	60
rs9499858	6	104853996	T	C	0.0134	0.0022	0.00279494	0.0082636	46
rs768023	6	108876002	A	G	0.0161	0.0016	0.0171927	0.0066569	100
rs2357760	6	120213880	A	G	0.0143	0.0017	0.00479198	0.00690015	73
rs9388346	6	124925864	T	C	0.0142	0.0023	0.00772554	0.00875456	47
rs1268065	6	126042783	G	A	0.01	0.0016	0.0159861	0.00647378	40
rs9375702	6	130384187	C	T	0.0106	0.0018	-0.00388992	0.00695184	40
rs2246012	6	131898208	C	T	0.0161	0.0022	0.00767081	0.00858888	53
rs6922607	6	142703483	G	A	0.013	0.0022	0.00264248	0.00820328	42
rs765875	6	143185683	C	T	0.0132	0.0017	0.012528	0.00642927	70
rs7760482	6	147354276	G	A	0.0102	0.0018	0.00140764	0.00668271	40
rs12527426	6	153392002	A	G	0.015	0.0019	0.0186679	0.00711139	76
rs9478496	6	154333183	C	T	0.0157	0.0023	0.00918275	0.00869591	52
rs13191362	6	163033350	A	G	0.0235	0.0025	0.0234846	0.00972603	109
rs9458814	6	163771305	C	T	0.0112	0.002	0.00696853	0.00752161	36
rs6950388	7	1270699	A	G	0.0135	0.0022	0.0166696	0.00797325	51
rs4721089	7	1872921	T	C	0.0167	0.0023	0.0260927	0.0078736	76
rs6463489	7	5542513	T	C	0.0167	0.0026	-0.00415525	0.0101819	39
rs4307239	7	24354300	G	A	0.0115	0.0017	0.0136159	0.00646299	53
rs213518	7	26941065	C	T	0.0153	0.0024	-0.0127055	0.00913258	48
rs215669	7	32378979	G	A	0.0149	0.0017	0.00277105	0.00663705	86
rs2108719	7	39481056	A	G	0.0107	0.0019	0.014076	0.00733356	37
rs217433	7	44553496	C	T	0.0115	0.0021	0.0165014	0.00804536	34
rs2289379	7	44804225	C	T	0.0137	0.0018	0.0127944	0.00660068	72
rs10499694	7	50614173	A	G	0.013	0.0016	0.0093577	0.00644092	68
rs11772246	7	71603692	T	C	0.0145	0.0022	-0.0016239	0.00834903	49
rs17207196	7	75101065	C	T	0.022	0.0017	0.0188961	0.00651632	190
rs17149254	7	76634463	T	C	0.0238	0.0023	0.0183494	0.00834874	149
rs6973656	7	77422583	G	A	0.0101	0.0017	-0.00994335	0.00656801	40
rs1965529	7	77825707	A	G	0.0161	0.0022	-0.00632309	0.00787372	73
rs274628	7	86265855	C	A	0.0102	0.0018	-0.0132194	0.00675454	37
rs2283006	7	93085722	A	G	0.0132	0.0017	-0.000199538	0.00645681	70
rs13240600	7	99064466	A	G	0.018	0.0022	-0.000583583	0.00890937	72
rs2299383	7	103418846	T	C	0.0162	0.0016	0.0125256	0.00653687	101
rs4476935	7	112987650	C	T	0.017	0.0017	0.0113468	0.00648587	114
rs10953740	7	113460282	A	G	0.0144	0.0017	-0.00363907	0.00646704	83
rs2283093	7	126721231	T	C	0.0121	0.0021	0.00600715	0.00797735	37
rs7802342	7	137435925	G	T	0.0124	0.0019	0.00381329	0.00710032	52
rs11525873	7	138817193	T	C	0.0232	0.0032	0.0254623	0.01081	79
rs11773362	7	147668180	C	T	0.0105	0.0018	0.0225023	0.00682418	40
rs2907948	7	150638484	G	A	0.0145	0.0019	0.0118159	0.00744732	63
rs56211164	7	158016764	G	A	0.0128	0.0022	0.00046587	0.00751242	48
rs4240673	8	10787612	T	C	0.0175	0.0016	0.0433783	0.00647155	123
rs13263601	8	14095900	C	A	0.0145	0.0018	0.0191748	0.00673209	76
rs10110189	8	15393380	C	T	0.0156	0.0028	0.00264871	0.010944	37
rs10101364	8	20634888	T	C	0.012	0.0018	0.00776905	0.00689246	51
rs73225274	8	21088909	G	A	0.0156	0.0028	0.0020536	0.00949916	46
rs1421334	8	30865733	A	C	0.0135	0.0017	0.00725622	0.00649415	73
rs2466103	8	32412304	G	T	0.0121	0.0018	0.00301982	0.00699411	50
rs4342589	8	34501546	G	A	0.0105	0.0017	0.00203602	0.00653022	44
rs12681792	8	62054463	A	C	0.015	0.0021	0.00902559	0.00817013	59
rs12334877	8	67194171	G	A	0.0144	0.0021	0.0137709	0.00816138	52
rs1808629	8	73435964	G	A	0.0202	0.002	0.00131969	0.00696773	145
rs17405819	8	76806584	T	C	0.0211	0.0018	0.00101579	0.00704048	155
rs2196618	8	85089437	G	A	0.0137	0.0019	-0.00291002	0.00731311	59
rs12386885	8	87766769	T	C	0.0151	0.0026	0.0111951	0.00868673	49
rs2120710	8	93210803	A	G	0.0101	0.0018	0.00913694	0.00679782	37
rs12680842	8	95582606	A	G	0.0142	0.0017	0.00233723	0.00691451	70
rs1383592	8	106430676	A	G	0.0122	0.0021	0.0159385	0.00800631	40
rs3808477	8	116670347	C	T	0.0182	0.0019	0.0137688	0.00714066	106
rs72673947	8	118884379	G	A	0.0223	0.0031	-0.0158501	0.0105671	78
rs6470144	8	124152245	T	G	0.0098	0.0018	-0.00358439	0.00675442	35
rs7842934	8	132838921	C	T	0.0178	0.0031	0.0270138	0.0127277	37
rs305256	8	137568252	C	T	0.0115	0.0021	0.0274328	0.00778305	37
rs16906838	8	138213836	C	T	0.0247	0.004	0.039393	0.0154383	46
rs11782074	8	142617096	T	G	0.0124	0.0018	0.0268942	0.00669798	58
rs10099330	8	143383694	G	A	0.0119	0.0017	0.00371408	0.00646257	57
rs7037266	9	6942940	C	A	0.0106	0.0018	0.00656821	0.00669805	42
rs1948080	9	11852043	T	G	0.0136	0.0018	0.00322542	0.00662886	70
rs10961649	9	14670949	T	C	0.0104	0.0018	0.00599743	0.00689389	38
rs4740619	9	15634326	T	C	0.0189	0.0016	-0.000628157	0.00646883	143
rs10756794	9	16726226	G	A	0.0174	0.0022	0.0171955	0.00739868	94
rs10968114	9	27800007	A	C	0.0113	0.0017	-0.00204492	0.00646578	51
rs10968576	9	28414339	G	A	0.0237	0.0017	0.00604928	0.0068665	193
rs10969298	9	29634625	T	C	0.0109	0.0017	0.00762222	0.00655796	47
rs6476617	9	37200103	G	A	0.0149	0.0017	0.0216073	0.00665801	84
rs2134858	9	73837155	C	T	0.0117	0.0017	0.00800575	0.00643256	55
rs7861160	9	80799579	T	C	0.0095	0.0017	0.01823	0.00657498	35
rs1999433	9	81371441	C	T	0.0107	0.0017	0.000454296	0.00647748	46
rs2777768	9	84186734	A	G	0.0119	0.0019	-0.00227487	0.0072633	46
rs7357754	9	92207308	G	A	0.012	0.0017	0.00919666	0.00645251	58
rs10992867	9	96461013	A	G	0.0162	0.0019	0.0200118	0.00739355	83
rs10989064	9	103111965	T	C	0.0161	0.0018	0.0106548	0.0069275	91
rs7024334	9	109072075	T	G	0.0135	0.002	0.00264666	0.0077542	51
rs1928295	9	120378483	T	C	0.0134	0.0016	0.00576119	0.00649208	71
rs1877875	9	120664469	C	T	0.0109	0.0017	0.00782915	0.006494	47
rs13298487	9	126112104	T	C	0.0115	0.002	0.00757007	0.00683246	51
rs10733682	9	129460914	A	G	0.0148	0.0016	0.00826005	0.00653925	88
rs2267958	9	131015279	G	A	0.013	0.0018	0.00775655	0.00657091	68
rs4740383	9	133783566	A	G	0.0131	0.0018	0.0158353	0.00657277	67
rs7907470	10	10268989	G	A	0.0177	0.0031	0.0150517	0.0118791	39
rs7893571	10	16750129	T	G	0.0125	0.0018	0.00737892	0.0068191	55
rs76638898	10	21099584	G	A	0.0376	0.0065	0.0624983	0.0219826	52
rs7084454	10	21821274	A	G	0.0198	0.0018	0.0256273	0.00686819	135
rs10829164	10	27318370	T	C	0.0151	0.0024	0.0070485	0.00935399	46
rs4097319	10	33860515	T	G	0.0107	0.0017	4.43351e-05	0.00650638	45
rs12765914	10	34013507	T	C	0.0226	0.0031	-0.00666611	0.0115998	61
rs622285	10	34825187	C	T	0.0099	0.0017	0.010839	0.00659029	38
rs12259464	10	53680099	A	G	0.0109	0.0017	-0.00420042	0.00646118	48
rs7070670	10	61842645	C	T	0.0126	0.0021	0.0109664	0.00689365	56
rs10761785	10	65318766	G	T	0.0133	0.0016	-0.0114501	0.0064489	71
rs12098284	10	76047464	T	C	0.0184	0.0026	0.00902094	0.00976066	58
rs2001245	10	76664836	C	T	0.0097	0.0017	0.00616925	0.0065218	37
rs7899106	10	87410904	G	A	0.0327	0.0037	-0.0193368	0.0147209	83
rs2114824	10	88119015	G	A	0.0132	0.0017	0.00603238	0.00644705	70
rs147568678	10	93061851	T	C	0.0134	0.0023	0.0142653	0.00755943	52
rs2439823	10	99778226	G	A	0.0165	0.0017	0.00458999	0.00647514	109
rs17094222	10	102395440	C	T	0.0173	0.002	0.00741175	0.00789212	80
rs11594179	10	104392580	C	T	0.0109	0.0019	0.0165589	0.00758678	34
rs79780963	10	104952499	T	C	0.0244	0.0035	0.000218352	0.0120993	71
rs7903146	10	114758349	C	T	0.0178	0.0018	0.011236	0.00707614	103
rs2257791	10	118643670	G	A	0.0139	0.002	-0.0133627	0.00753484	58
rs845084	10	125220036	A	G	0.0136	0.0019	0.0250945	0.00736358	58
rs17636031	10	126594078	C	T	0.0154	0.0018	0.00621823	0.00710342	76
rs4880341	10	133992689	C	T	0.013	0.0017	0.00948916	0.0065165	67
rs6591	11	840363	T	C	0.0134	0.0019	0.0152913	0.00649087	72
rs2316901	11	8679016	G	A	0.0186	0.0017	-0.000959781	0.00678367	123
rs900144	11	13294268	T	C	0.0148	0.0017	0.0293838	0.00649974	86
rs2074314	11	17411821	T	C	0.0105	0.0017	0.0131915	0.00672411	41
rs6265	11	27679916	C	T	0.0413	0.0021	0.0245449	0.00824148	413
rs570463	11	28739318	C	A	0.0121	0.0018	0.0190348	0.00697834	52
rs11030618	11	29243293	T	C	0.011	0.0017	0.0210528	0.00650063	48
rs2065418	11	30422068	T	G	0.0139	0.0018	0.020844	0.00670167	71
rs2862996	11	43653833	G	T	0.0216	0.0017	0.0199185	0.00694018	158
rs10742752	11	45438374	C	T	0.0123	0.0017	0.00774608	0.0065953	57
rs118081010	11	46174948	T	C	0.0518	0.0075	-0.0115727	0.0266189	70
rs7124681	11	47529947	A	C	0.0257	0.0016	-0.0131372	0.00653271	259
rs6591407	11	56914157	C	A	0.0124	0.0021	0.0109332	0.00829492	39
rs562664	11	63823619	C	T	0.0138	0.0022	-0.00550583	0.00812256	47
rs7102454	11	65594820	C	T	0.0168	0.0018	0.00384913	0.00668814	104
rs592483	11	69445173	C	T	0.0137	0.0017	0.0052312	0.00652748	73
rs12282785	11	76476030	C	A	0.0157	0.0023	0.0307876	0.00799954	68
rs349088	11	84814393	C	A	0.013	0.0017	0.0133914	0.00645656	68
rs10741329	11	89997796	A	G	0.0115	0.0018	0.00477978	0.00694581	45
rs3019466	11	92476178	C	T	0.0128	0.0024	-0.000407105	0.00887218	37
rs2605603	11	93221105	G	A	0.0103	0.0016	-0.00491782	0.0064438	43
rs2513999	11	103019633	G	A	0.0154	0.0026	0.0150364	0.00891638	51
rs12286929	11	115022404	G	A	0.0177	0.0016	0.00628517	0.00644758	126
rs76942203	11	116973247	A	G	0.0263	0.0041	0.0428224	0.0138119	62
rs3825061	11	118944675	T	C	0.014	0.0017	0.00793606	0.00657736	75
rs11218510	11	121922587	G	A	0.014	0.002	0.0101373	0.0065767	76
rs35483388	11	122545146	T	C	0.0125	0.002	0.00393141	0.00666443	59
rs7944782	11	130795698	G	T	0.0144	0.0017	0.00059597	0.00646163	84
rs2007518	11	132639606	G	A	0.013	0.0017	-0.00502524	0.00647579	67
rs1941213	11	133125329	A	C	0.0108	0.0019	0.00818739	0.0073445	39
rs329651	11	133767622	T	G	0.016	0.0021	-0.000981007	0.00813778	65
rs12364470	11	134601012	G	T	0.0187	0.0022	0.00678371	0.00864115	71
rs11611246	12	939480	T	G	0.0223	0.002	0.00389056	0.00786184	128
rs765125	12	2156207	C	T	0.0098	0.0017	-0.000396429	0.00657552	38
rs11055887	12	14417179	G	A	0.0129	0.0022	0.00901664	0.00807117	42
rs11056875	12	16470918	T	C	0.0136	0.0024	0.0169292	0.00902944	40
rs10744146	12	17212881	G	A	0.0113	0.0017	0.00526149	0.0064468	51
rs12321197	12	18090659	G	T	0.0286	0.0049	0.0452965	0.0203125	39
rs1983303	12	19257284	C	T	0.0124	0.0019	0.0154943	0.00720251	51
rs11047132	12	24008435	G	T	0.0227	0.0031	0.0141929	0.0117282	63
rs11170468	12	39430048	A	C	0.013	0.0019	0.0162588	0.00758952	46
rs1350430	12	41819215	C	T	0.0125	0.0017	-0.0196123	0.00645955	63
rs7138803	12	50247468	A	G	0.0297	0.0017	0.0247816	0.00665354	338
rs2271189	12	56494991	G	A	0.0141	0.0018	0.00581544	0.00656277	77
rs7975187	12	60964108	G	A	0.0137	0.0021	0.00888691	0.00783913	53
rs650198	12	69674595	C	T	0.0137	0.0019	0.0322712	0.00718451	60
rs11115176	12	82465797	T	C	0.0131	0.0019	0.0104128	0.00756534	47
rs10506971	12	89757937	G	A	0.0142	0.0017	0.0182561	0.00645708	80
rs2008034	12	91230501	C	A	0.0109	0.0018	0.00369177	0.00668176	45
rs7138383	12	103724090	G	A	0.0193	0.0019	0.00542533	0.00740415	115
rs111260184	12	107713696	A	G	0.0109	0.0019	0.0178919	0.00648129	48
rs1860561	12	110783241	A	G	0.0159	0.0019	0.0176356	0.00762062	67
rs11066188	12	112610714	G	A	0.0114	0.0016	0.00613522	0.00655386	49
rs2707183	12	116957607	G	T	0.0093	0.0017	0.0113352	0.006452	35
rs11615578	12	121714935	T	C	0.0117	0.002	-0.00358889	0.00739151	42
rs12369179	12	122963550	C	T	0.034	0.0031	0.0193204	0.0111756	145
rs11060853	12	123424071	G	A	0.0107	0.0019	0.0243805	0.00652128	45
rs11614340	12	133426483	C	T	0.0117	0.0018	0.000403317	0.00694488	46
rs7330421	13	27931620	C	T	0.0093	0.0017	0.0113878	0.00644075	35
rs9579088	13	28066727	C	T	0.0158	0.0019	0.00919808	0.00718744	81
rs2504236	13	28613298	C	T	0.0134	0.0017	0.0157162	0.00655252	70
rs9595908	13	33184288	T	C	0.0154	0.0017	-0.00278868	0.00667001	88
rs9603697	13	40783323	T	C	0.0134	0.0018	0.0123667	0.0068603	63
rs12429545	13	54102206	A	G	0.0313	0.0024	0.0164504	0.00965167	169
rs962796	13	54385284	T	C	0.014	0.0021	0.0146838	0.00803148	49
rs9569777	13	58484786	G	T	0.0201	0.0021	0.0156261	0.0085482	99
rs9527895	13	59367767	C	T	0.0158	0.0023	0.0170873	0.00845176	60
rs8181823	13	65477940	C	A	0.0125	0.002	0.0079374	0.00754469	45
rs9599161	13	67434016	T	C	0.0098	0.0016	0.00430918	0.00656459	38
rs1441264	13	79580919	A	G	0.0174	0.0017	0.011186	0.00668282	119
rs1331547	13	85982960	G	A	0.0111	0.0018	2.22087e-05	0.00673894	46
rs77432547	13	86494817	G	A	0.017	0.0021	0.0127514	0.00712351	93
rs1927790	13	96922191	C	T	0.014	0.0016	0.00994975	0.00654286	76
rs9168	13	99101583	C	A	0.0139	0.0019	0.00232691	0.00706738	62
rs4349008	13	105803056	A	G	0.0204	0.0037	0.00691083	0.0133037	39
rs9888533	13	107854612	T	C	0.0125	0.0019	-0.000517732	0.00655218	63
rs2479958	13	111984244	A	G	0.0129	0.0018	0.0208049	0.00650303	67
rs9522285	13	112230701	A	G	0.0136	0.0017	0.0139746	0.00652479	71
rs10132280	14	25928179	C	A	0.0214	0.0018	0.0234564	0.00706049	158
rs4981693	14	29680331	A	G	0.0202	0.002	-0.0121775	0.00768372	115
rs225882	14	30480123	T	C	0.0113	0.0018	0.013547	0.00738505	39
rs2150527	14	40875382	G	A	0.0145	0.0021	0.0189406	0.00791813	56
rs61983990	14	41475003	A	G	0.0198	0.0035	0.0090349	0.0116537	47
rs4900714	14	47302219	T	G	0.015	0.0017	0.0219935	0.00644175	91
rs217669	14	62360075	C	T	0.0172	0.0021	0.0123655	0.00723838	96
rs4430672	14	63094407	T	C	0.0124	0.0021	0.00135139	0.00807143	39
rs3902951	14	69789755	G	T	0.0134	0.0019	0.0184109	0.00763745	51
rs17182027	14	73348130	G	A	0.011	0.0017	0.00875819	0.00654747	48
rs7144011	14	79940383	T	G	0.0263	0.002	0.00178947	0.00775205	200
rs12888545	14	88308044	G	A	0.0133	0.002	0.00772968	0.00739351	54
rs1951455	14	91512339	C	T	0.0148	0.0019	0.0161177	0.00713722	71
rs942066	14	94031914	G	A	0.0202	0.002	0.02032	0.00671296	154
rs8008285	14	101146514	C	T	0.0135	0.0024	0.0140433	0.00907522	38
rs7161194	14	101529005	A	G	0.019	0.0019	0.00725647	0.00711572	131
rs7143963	14	103304425	T	C	0.0203	0.0021	0.0188301	0.00855579	93
rs12891477	14	104332759	T	C	0.012	0.0018	0.0253944	0.00667633	54
rs11629509	15	27035868	A	G	0.0102	0.0017	-0.0111175	0.00642971	42
rs7172627	15	31877690	G	A	0.0114	0.0017	0.0160549	0.00645693	52
rs11636611	15	36391965	T	C	0.0104	0.0017	-0.00140377	0.00643693	44
rs9944219	15	46500612	G	A	0.0119	0.0017	0.0177712	0.00656745	55
rs12912198	15	47103953	C	T	0.01	0.0018	-0.0037318	0.00714894	32
rs6493498	15	51754451	T	C	0.0137	0.0016	0.0180161	0.00648135	75
rs10518694	15	53072673	A	C	0.0144	0.0024	0.0116785	0.00914779	40
rs139552414	15	55435501	C	T	0.0353	0.0063	0.0363136	0.0212647	47
rs339991	15	60913637	G	A	0.0125	0.0017	0.0160998	0.00650226	61
rs1559673	15	62156514	A	C	0.0359	0.0049	0.0352259	0.0219976	63
rs16953563	15	66686770	G	A	0.0128	0.002	0.00780231	0.00743687	49
rs2241423	15	68086838	G	A	0.0298	0.0019	0.0151683	0.00769581	253
rs3850988	15	72989224	G	A	0.0134	0.0018	0.00717287	0.00735235	53
rs12914489	15	74187937	A	G	0.0172	0.0027	0.00941737	0.0103569	37
rs62007782	15	78029797	G	A	0.0167	0.0022	0.0117163	0.00727141	86
rs12593036	15	81058652	A	G	0.0147	0.0019	0.00619045	0.00701366	74
rs72757415	15	92572762	G	T	0.0159	0.0023	0.0146629	0.00784594	68
rs11633626	15	95271378	C	A	0.0157	0.0018	0.0167695	0.00672561	93
rs4965104	15	98277870	A	G	0.0099	0.0017	0.00415922	0.00658863	37
rs2715423	15	99511873	G	A	0.0115	0.0019	0.0040822	0.00711418	43
rs214249	16	348687	T	G	0.0138	0.0017	0.0108071	0.00659666	73
rs12448257	16	3599655	A	G	0.0161	0.002	-0.0132909	0.00786653	71
rs879620	16	4015729	T	C	0.0226	0.0017	0.00164344	0.0066316	198
rs2058527	16	6704749	G	T	0.0115	0.0019	-0.00291225	0.00723888	42
rs9926784	16	19941968	T	C	0.0237	0.0021	0.0247129	0.00836302	145
rs194809	16	23804956	A	G	0.0126	0.0022	-0.00224764	0.00819165	39
rs2342892	16	24540806	T	G	0.0126	0.0017	0.00804453	0.0064302	64
rs7498665	16	28883241	G	A	0.0285	0.0017	0.00550176	0.00656761	310
rs3814883	16	29994922	T	C	0.0227	0.0017	0.0132889	0.00645422	208
rs1362579	16	49033499	A	G	0.0153	0.0027	0.00357151	0.0101708	37
rs12447501	16	49727981	C	T	0.0111	0.002	-0.0033323	0.00756652	37
rs16952482	16	53771583	C	T	0.0151	0.0027	0.000152723	0.010851	37
rs9937053	16	53799507	A	G	0.0721	0.0016	0.0286109	0.00650042	2069
rs889398	16	69556715	C	T	0.0195	0.0016	0.0206352	0.00656417	149
rs35949039	16	70572605	G	T	0.0215	0.0031	0.0215419	0.0105395	70
rs756717	16	72996162	G	A	0.0134	0.0017	0.0162884	0.00664435	69
rs4888167	16	81736324	T	C	0.0127	0.0019	0.019385	0.00700566	56
rs60449588	16	82455951	G	A	0.0125	0.0019	0.00865948	0.00649454	63
rs3923783	17	1843189	C	A	0.0222	0.0022	0.000985344	0.0082793	117
rs391300	17	2216258	T	C	0.0116	0.0017	0.0203392	0.00669758	50
rs3966782	17	4807098	C	T	0.0119	0.0018	0.0115734	0.00691252	51
rs1075901	17	15943910	C	T	0.0118	0.0016	0.00836383	0.00648393	56
rs4986044	17	21261560	C	T	0.0177	0.0016	0.00381595	0.00647306	125
rs8065172	17	31456969	G	A	0.0124	0.002	-0.00292367	0.00759307	45
rs12150665	17	34914787	T	C	0.0168	0.0016	0.00671228	0.00654052	110
rs6607337	17	35057373	C	T	0.0124	0.0019	0.0156024	0.00704356	52
rs11079813	17	46258510	T	C	0.0157	0.0026	0.00179826	0.0103812	37
rs9299	17	46669430	T	C	0.0119	0.0018	0.0134035	0.00676206	52
rs11655587	17	47140794	C	T	0.021	0.002	0.0161371	0.00672601	163
rs11649864	17	56093061	A	G	0.0192	0.003	0.020355	0.0112717	47
rs12602912	17	65870073	T	C	0.0166	0.002	0.0207466	0.00811218	74
rs312750	17	68343539	A	G	0.0097	0.0016	-0.000405148	0.00645465	38
rs12939549	17	78611724	A	G	0.018	0.0016	0.0116608	0.00647239	129
rs35867081	17	79047278	A	G	0.015	0.0019	0.0124719	0.00646499	91
rs8097544	18	1839564	G	A	0.0209	0.0024	0.0113077	0.00917444	88
rs478707	18	7543207	C	T	0.015	0.0024	0.0246578	0.00828243	59
rs891387	18	21103909	T	C	0.0208	0.0017	0.0251744	0.00643257	175
rs1945160	18	22164216	G	A	0.0104	0.0018	0.00347302	0.00665336	41
rs1941696	18	31252129	A	G	0.0112	0.0017	0.0127291	0.00643661	51
rs474605	18	39612720	G	A	0.0125	0.0017	-0.00388447	0.00646598	63
rs1356506	18	40708038	T	C	0.0137	0.0018	-0.00366772	0.00667032	71
rs9951619	18	56882326	G	T	0.0152	0.0019	-0.000861134	0.00768085	65
rs6567160	18	57829135	C	T	0.0552	0.0019	0.0215865	0.00756548	919
rs17066856	18	58049656	T	C	0.035	0.0027	-0.00676064	0.0111787	191
rs66595146	18	58204315	A	C	0.0135	0.002	0.00144021	0.00666007	69
rs17783165	18	63461638	C	T	0.0128	0.0017	-0.0048504	0.00692611	58
rs11150911	18	73498528	A	C	0.0118	0.0018	0.00597714	0.00722746	46
rs11669170	19	1834029	A	G	0.0134	0.0017	0.0136807	0.00643513	72
rs45486197	19	2244849	A	G	0.0279	0.004	0.0144154	0.013027	75
rs56356382	19	4064057	T	C	0.0217	0.0024	0.012159	0.00818961	119
rs273505	19	18217147	C	T	0.0173	0.0019	0.0150322	0.0065149	118
rs17724992	19	18454825	A	G	0.0172	0.0018	0.0220729	0.00730344	96
rs11880870	19	18830704	A	G	0.0187	0.0017	0.00581552	0.00643444	141
rs56212061	19	19394640	C	T	0.0182	0.0027	0.0228289	0.00903359	69
rs12462975	19	30272202	A	G	0.0193	0.0018	0.00588139	0.006879	132
rs7245985	19	30710410	T	G	0.0119	0.0021	0.00823439	0.00794442	37
rs11882409	19	34019685	A	C	0.0121	0.0019	-0.00739908	0.00722759	50
rs185350	19	34306816	T	C	0.0137	0.0016	0.015229	0.00644715	76
rs429358	19	45411941	T	C	0.0257	0.0026	0.0228372	0.00888372	139
rs11672660	19	46180184	C	T	0.0338	0.0021	0.00399432	0.00812144	280
rs12150914	19	47563418	C	T	0.0212	0.002	0.0133321	0.00661275	176
rs3764625	19	49649051	T	G	0.0096	0.0017	0.0144209	0.00653293	36
rs1884389	20	1410582	C	T	0.0108	0.0017	-0.0089638	0.0065006	46
rs4813619	20	2815715	G	T	0.0106	0.0018	-0.00687586	0.00648026	45
rs1884897	20	6612832	G	A	0.0184	0.0017	-0.0145009	0.00668162	128
rs2423668	20	12430673	T	C	0.0106	0.0018	0.000882123	0.00646283	44
rs852056	20	17102860	T	C	0.0123	0.0019	0.000532436	0.00750803	46
rs1409818	20	21381121	T	C	0.0195	0.0028	0.0141306	0.0106831	59
rs8122855	20	25192049	A	G	0.0137	0.0018	-0.00436927	0.00681145	68
rs4812405	20	35276585	C	A	0.0202	0.0033	-0.0102272	0.012023	46
rs742748	20	39293397	C	T	0.0113	0.0017	0.0088212	0.00660996	50
rs79186842	20	47689036	A	G	0.0202	0.0028	0.00623347	0.00906786	79
rs17806224	20	51065854	G	A	0.026	0.0022	0.0273776	0.00836163	162
rs1304549	20	54378256	G	A	0.0118	0.0021	0.00863086	0.00792219	39
rs6010784	20	61540319	T	C	0.0106	0.0016	-0.00337627	0.00643725	45
rs6090041	20	62712676	A	G	0.0114	0.0018	0.0168474	0.00695376	45
rs2064044	21	22119890	C	A	0.0123	0.0021	-0.00257983	0.00809268	38
rs2836754	21	40291740	C	T	0.0138	0.0017	0.0138524	0.00670054	72
rs8134638	21	40644170	C	T	0.0133	0.002	0.0246088	0.00662569	67
rs8126575	21	46435610	T	G	0.0152	0.0025	0.0205532	0.00949481	43
rs427943	21	46570896	C	A	0.0177	0.0017	0.0144029	0.00649479	124
rs11538	22	18220831	G	A	0.0138	0.0023	0.0219403	0.00847222	44
rs2238799	22	20109325	A	G	0.0102	0.0018	0.0184557	0.00664179	40
rs12628891	22	38317137	C	T	0.0115	0.0019	-0.00101246	0.00691446	46
rs12628051	22	40654276	T	C	0.0161	0.0018	-0.0116736	0.0067446	96
rs28489620	22	41804716	G	A	0.0151	0.0021	0.0128853	0.00712483	74

## Sheet: ST3_education
rsid	CHR	POS	EA	NEA	BETA_exposure	SE_exposure	BETA_outcome	SE_outcome	F
rs13090388	3	49391082	T	C	0.02852	0.00184	-0.023998	0.00700679	267
rs7029718	9	23358495	A	G	0.02439	0.00174	0.00171454	0.0065273	224
rs9372625	6	98344031	A	G	0.02383	0.00176	-0.0113902	0.00664909	211
rs1334297	13	58335375	A	G	0.02449	0.00192	-0.0132438	0.00727979	156
rs4700393	5	60098267	G	A	0.02086	0.0017	0.00598843	0.00643625	166
rs11123818	2	100867308	A	G	0.02081	0.00175	-0.013743	0.00662967	159
rs34316	5	88015545	A	C	0.02016	0.00177	-0.00886067	0.00654507	152
rs1980251	12	123744955	G	A	0.02189	0.00197	-0.0335486	0.0075092	148
rs9964724	18	35159124	T	C	0.01978	0.00183	-0.00092277	0.00691393	135
rs11588857	1	204587047	A	G	0.02208	0.00208	0.000319018	0.00790159	132
rs1620977	1	72729142	A	G	0.02046	0.00195	0.0139003	0.00727608	137
rs2819336	1	44015809	T	C	0.01828	0.00177	-0.0260597	0.00670584	115
rs11678980	2	162101261	G	A	0.01744	0.00172	-0.00398453	0.00666253	115
rs10189857	2	60713235	A	G	0.01725	0.00171	-0.00547139	0.00649674	111
rs1008078	1	91189731	C	T	0.01738	0.00173	-0.00645874	0.00659351	112
rs73344830	10	103816828	A	G	0.0172	0.00172	0.00427189	0.00652556	109
rs4787457	16	28555400	A	G	0.01741	0.00176	-0.0147041	0.0066324	100
rs772921	12	56403577	T	C	0.01754	0.0018	-0.0124712	0.00676762	107
rs1566085	8	142624527	T	G	0.01645	0.00171	-0.0193592	0.0065057	102
rs3847225	9	1790685	C	A	0.01666	0.00173	0.00475183	0.00659139	105
rs13428598	2	144250487	T	C	0.01649	0.00175	-0.0345036	0.0066131	98
rs1455349	2	199497285	A	G	0.01607	0.0017	-0.00192428	0.00649123	98
rs1391438	4	106151843	T	C	0.0167	0.00183	-0.00805755	0.00695236	92
rs79265434	7	24621381	G	A	0.02331	0.00262	-0.0125961	0.0100044	86
rs4382592	9	134870755	G	T	0.01636	0.00185	-0.0041475	0.00702374	86
rs7924036	10	65191645	T	G	0.01501	0.0017	0.0103475	0.00643474	86
rs176218	14	29600506	T	G	0.01883	0.00215	0.00687336	0.00822383	87
rs9616906	22	51104680	A	G	0.01497	0.00172	0.000268647	0.00647256	84
rs6557171	6	152234593	C	T	0.01567	0.00181	-0.0182574	0.00677273	75
rs66568921	3	85672018	G	T	0.01565	0.00182	-0.00859578	0.00676635	87
rs74998289	17	43913558	T	G	0.01821	0.00213	-0.0320701	0.00773153	93
rs35417702	7	71739916	C	T	0.01445	0.0017	-0.0107867	0.00643663	78
rs1618725	18	21126952	T	C	0.01477	0.00174	-0.0253903	0.0064349	83
rs11601122	11	72362718	A	G	0.01947	0.0023	-0.0198422	0.00873224	74
rs10765775	11	95656362	A	G	0.01488	0.00176	-0.00647505	0.00662259	81
rs12375949	9	124617900	C	T	0.01447	0.00172	-0.0122656	0.00647299	79
rs12028010	1	41764471	T	C	0.01696	0.00202	-0.019314	0.00763317	76
rs62444881	7	2052318	T	C	0.01815	0.00217	-0.0416286	0.00845657	78
rs9349956	6	14718260	C	A	0.01881	0.00225	-0.0348224	0.00837379	99
rs3897821	1	243420388	A	G	0.01502	0.0018	-0.00434083	0.00681433	79
rs2179152	6	26325888	C	T	0.01455	0.00176	-0.0253903	0.00661439	74
rs12643771	4	140753103	T	C	0.01518	0.00184	-0.0118856	0.00696952	76
rs2725370	8	30852826	C	T	0.01536	0.00187	-0.0146035	0.00701145	74
rs12468040	2	44854981	T	G	0.01432	0.00175	-0.00820451	0.00662227	75
rs72828517	6	19036035	C	T	0.01836	0.00224	-0.0160849	0.00837451	63
rs2036281	3	71589755	T	G	0.01412	0.00174	-0.0129394	0.00657493	74
rs4506495	1	98404234	T	C	0.01823	0.00226	-0.0296287	0.00860177	63
rs660001	5	113866598	G	A	0.01681	0.00209	-0.015806	0.00788435	72
rs1964927	21	42653237	A	G	0.01423	0.00177	-0.00634885	0.00673643	72
rs8020034	14	26981100	A	G	0.01782	0.00223	-0.000105078	0.00839161	80
rs2971970	7	133643778	G	T	0.01654	0.00207	-0.015995	0.0077885	74
rs62184480	2	212654200	C	T	0.01528	0.00191	-0.0207651	0.00712092	66
rs56391344	15	78006899	A	G	0.01571	0.00197	-0.0131152	0.00739657	69
rs16846463	2	142316255	A	G	0.02256	0.00283	-0.0105633	0.0106488	81
rs6493265	15	47513253	C	T	0.01385	0.00174	0.000547757	0.00657318	70
rs363096	4	3180021	C	T	0.01363	0.00172	-0.0106744	0.00651199	70
rs13141210	4	67891641	T	C	0.01361	0.00172	-0.0223252	0.0064582	71
rs56118554	10	133802961	T	C	0.01553	0.00199	-0.00746966	0.00735231	65
rs2347526	4	159853577	C	T	0.01395	0.00179	-0.00323057	0.00676476	69
rs2731665	5	176857270	T	C	0.01326	0.00171	-0.00431323	0.00644227	67
rs3026996	1	159167290	A	C	0.01537	0.00199	0.0126779	0.00749565	74
rs35309068	12	14535908	G	T	0.01321	0.00171	-0.0033912	0.00648314	67
rs1569092	1	74858724	A	G	0.01807	0.00234	-0.0171702	0.00884212	75
rs613872	18	53210302	G	T	0.0175	0.00227	-0.0367099	0.00855878	67
rs17489649	5	109156184	A	G	0.0139	0.00181	-0.00568269	0.00681638	65
rs72807818	2	51819019	A	G	0.01915	0.00252	-0.0318158	0.00946134	61
rs7940022	11	12873906	T	G	0.01394	0.00184	-0.00426182	0.00689075	67
rs1637746	7	2233871	G	A	0.01557	0.00205	-0.0107248	0.00771891	70
rs10215082	7	92657985	G	A	0.01303	0.00172	-0.00863277	0.00644673	64
rs76076331	2	10977585	T	C	0.01873	0.00248	-0.0185584	0.00982783	61
rs62097985	18	50810675	C	T	0.01288	0.00172	-0.010952	0.00653688	62
rs2998315	14	85032707	G	A	0.01269	0.00171	-0.00624849	0.00645152	60
rs11657342	17	79355294	A	G	0.01404	0.00191	0.00696716	0.00666936	69
rs790647	10	106776484	C	A	0.01482	0.00202	-0.00841123	0.00763291	60
rs36083520	4	23715876	C	T	0.01629	0.00223	-0.0117322	0.00844209	57
rs74568017	3	69945362	C	T	0.02741	0.00376	-0.00837625	0.0139725	66
rs4810227	20	59841800	A	G	0.01272	0.00175	0.0106878	0.00666263	58
rs6690195	1	96221653	C	T	0.01235	0.0017	-0.00893617	0.00644883	58
rs35475880	3	168853348	G	T	0.01511	0.00208	-0.0102995	0.00792657	52
rs4073894	7	104466964	A	G	0.01524	0.00211	0.00657277	0.00802685	52
rs59123361	1	110766454	G	A	0.02094	0.00291	-0.000348892	0.0105843	63
rs7863447	9	14155418	A	G	0.01678	0.00233	-0.0111249	0.00894348	60
rs4726070	7	151328218	A	G	0.01251	0.00174	0.0113613	0.00658649	56
rs17425572	9	88006338	A	G	0.01224	0.0017	-0.0050143	0.00644939	57
rs79269403	3	108036819	A	G	0.01447	0.00204	-0.0242636	0.00770534	56
rs2067854	14	72425819	A	G	0.01477	0.00209	-0.0217578	0.00792463	50
rs320692	7	137043484	C	A	0.01204	0.0017	-0.0127608	0.0064505	55
rs13422673	2	155474355	C	T	0.01201	0.0017	-0.00565017	0.00645271	55
rs17598675	4	176647637	C	T	0.01199	0.0017	-0.00728478	0.0064842	55
rs11081529	18	75902735	T	C	0.01311	0.00186	0.00771239	0.0070645	50
rs11871429	17	42920929	A	G	0.01425	0.00202	0.00597466	0.00767541	51
rs1584469	5	120101694	C	T	0.01303	0.00185	-0.0113173	0.00705051	56
rs17563464	5	26913774	C	A	0.01477	0.00212	0.00409639	0.00782383	54
rs77702622	8	143367857	G	A	0.02447	0.00351	0.0156618	0.0129107	65
rs2570497	2	104441546	C	T	0.01233	0.00177	-0.0103024	0.00672917	51
rs6805241	3	116532683	T	C	0.01413	0.00203	-0.00425316	0.00762461	48
rs7791133	7	135237096	C	A	0.01223	0.00176	-0.0175336	0.0066502	53
rs6731373	2	68503044	G	A	0.01256	0.00181	-0.0169828	0.00669546	54
rs11703032	22	34337383	T	C	0.02024	0.00291	0.00309063	0.0108449	59
rs11635092	15	27234553	G	A	0.01231	0.00177	-0.0207741	0.00672233	54
rs1051474	9	111881856	C	T	0.01301	0.00188	-0.0129837	0.00712588	52
rs575113	1	110046373	A	G	0.01285	0.00186	0.00420428	0.00710734	51
rs4352658	6	88279872	C	T	0.0212	0.00308	-0.021233	0.0117706	57
rs1876765	4	147772419	G	A	0.01273	0.00185	-0.00334648	0.00705903	48
rs9936270	16	12215741	C	T	0.0136	0.00198	0.0113395	0.00750376	60
rs17669337	5	92187932	C	T	0.01181	0.00172	0.00541564	0.0065136	52
rs9882532	3	16865845	T	C	0.01208	0.00177	-0.00252315	0.00673317	52
rs35752752	2	194022118	G	A	0.01228	0.00181	-0.0088993	0.00676648	52
rs35039375	1	171516863	A	G	0.01983	0.00293	-0.00656988	0.0112081	51
rs301800	1	8490603	T	C	0.01516	0.00224	-0.0144681	0.00851783	52
rs2287838	19	9959014	G	A	0.01152	0.00171	0.0150742	0.00647641	51
rs1106090	2	58068741	A	G	0.01173	0.00175	0.000255135	0.00669155	49
rs7977614	12	110115286	G	A	0.01325	0.00198	-0.012384	0.00706164	57
rs324805	12	83931559	T	C	0.01141	0.0017	-0.0127274	0.00645098	49
rs12602286	17	19236954	T	G	0.01701	0.00255	-0.0174683	0.00972014	45
rs16995054	20	14811733	C	T	0.0139	0.00208	-0.00102137	0.00790661	48
rs17565975	11	111586950	G	A	0.01142	0.00171	-0.0132183	0.00651906	50
rs3788556	22	39972162	T	C	0.01138	0.00171	-0.00231067	0.00653381	49
rs7993663	13	55761771	C	T	0.0118	0.00178	-0.0023761	0.0067136	49
rs17048855	3	8258174	A	G	0.01184	0.00179	-0.0107762	0.00674573	47
rs10456918	6	119233480	C	A	0.01485	0.00224	-0.00977026	0.00833566	50
rs10240905	7	32263069	C	T	0.01167	0.00177	-0.00836387	0.00671284	46
rs7914680	10	67965010	G	T	0.01247	0.00189	0.00405365	0.00721835	50
rs1143770	11	122017598	T	C	0.01136	0.00172	0.000948156	0.00651582	48
rs6803651	3	64431730	T	G	0.01131	0.00172	0.00302878	0.00651787	48
rs9933256	16	1246748	A	G	0.01134	0.00172	-0.0138671	0.00645572	48
rs11694904	2	180925445	T	C	0.01215	0.00185	-0.000963165	0.00698031	51
rs28513670	15	65982677	G	A	0.01477	0.00225	-0.0053498	0.00855606	43
rs11115020	12	82177835	T	C	0.01543	0.00235	-0.00821852	0.00906806	43
rs11866083	16	61503583	T	C	0.01347	0.00205	0.00304911	0.00764077	51
rs8008382	14	104054425	C	T	0.01208	0.00185	-0.00456153	0.00704105	48
rs7233920	18	37416318	G	A	0.01315	0.00202	-0.0210587	0.00770015	45
rs9436866	1	69427576	C	A	0.01882	0.00289	0.0022511	0.0110192	47
rs6123924	20	58219764	A	G	0.01528	0.00235	-0.0244054	0.00888412	48
rs17551064	7	49869771	A	G	0.01493	0.0023	-0.00707614	0.00868616	46
rs11732657	4	172427073	G	A	0.01274	0.00197	-0.0045831	0.00736741	52
rs2302761	17	7358520	T	C	0.01354	0.00209	0.00182939	0.00783959	43
rs2974295	8	42369929	T	C	0.01098	0.0017	0.0132523	0.00642776	46
rs9289300	3	127144988	C	T	0.01512	0.00234	-0.0010045	0.0088649	53
rs10073890	5	124288028	A	G	0.01262	0.00196	-0.0144269	0.00733518	47
rs2052285	16	51188432	A	G	0.01123	0.00175	-0.0156306	0.00659308	47
rs192436652	19	54960747	C	T	0.03497	0.00545	-0.0287592	0.019713	41
rs9342482	6	66223843	T	G	0.01264	0.00197	0.000888408	0.00743592	51
rs10896113	11	66117111	C	T	0.01336	0.00208	0.00216405	0.00773202	50
rs837080	8	130925116	C	T	0.01092	0.0017	-0.00042126	0.00644683	46
rs2256965	6	31555130	A	G	0.01128	0.00176	0.00436538	0.00654089	48
rs11663602	18	77578191	C	A	0.01213	0.0019	-0.0157072	0.00721314	43
rs2447535	8	118946183	G	A	0.01181	0.00185	-0.0113724	0.00705039	43
rs4972400	2	174171884	A	G	0.01156	0.00181	0.00953853	0.00674958	47
rs1291818	10	11132190	T	C	0.01085	0.0017	0.00610702	0.00654272	45
rs79523955	1	28799065	A	G	0.01802	0.00283	-0.0153396	0.010812	43
rs2964198	5	57533603	G	T	0.01089	0.00171	-0.000875638	0.00647949	45
rs6513959	20	43620856	A	G	0.01177	0.00185	-0.00600966	0.00708035	43
rs67890737	2	228984644	C	A	0.01141	0.00179	-0.0218366	0.00676786	44
rs736282	14	94287860	T	C	0.01082	0.0017	0.00340358	0.00644936	45
rs337637	4	38604470	A	G	0.01123	0.00177	-0.00412634	0.00663096	43
rs10887801	10	90079714	T	G	0.01087	0.00171	-0.00228888	0.00650187	45
rs9556958	13	99100046	C	T	0.0108	0.0017	-0.00636518	0.00647448	45
rs7803932	7	70203673	A	G	0.0143	0.00226	0.00533847	0.00858576	41
rs4384309	10	133110596	A	G	0.0109	0.00172	-0.0184599	0.0064958	45
rs11023749	11	15889272	A	G	0.01132	0.0018	-0.00974077	0.00682307	43
rs1558727	12	97680631	C	T	0.01069	0.0017	-0.00699071	0.00644975	44
rs76608582	19	4474725	A	C	0.02798	0.00445	-0.0274619	0.0158255	47
rs9503598	6	3446263	A	G	0.01079	0.00171	-0.012733	0.00652909	44
rs31940	5	11476812	A	G	0.01548	0.00246	-0.0100664	0.00932979	43
rs10994777	10	63233988	A	G	0.0146	0.00232	0.00177139	0.0087541	39
rs9529146	13	31785404	T	C	0.01267	0.00202	-0.00625718	0.00768717	39
rs7796203	7	117505487	G	A	0.01074	0.00171	-0.00263375	0.00646196	44
rs13145650	4	122963344	C	T	0.01918	0.00306	-0.0236597	0.011448	47
rs4839155	1	112161489	T	G	0.01251	0.002	-0.00105942	0.00757486	45
rs37976	7	8014957	T	C	0.01068	0.00171	-0.00903478	0.00650651	43
rs1050847	16	87443734	T	C	0.01075	0.00172	-0.0188639	0.00653032	43
rs1827540	5	63001049	A	G	0.0106	0.0017	-0.013609	0.00644628	43
rs13010566	2	125873208	C	A	0.0106	0.0017	0.00717716	0.00644032	42
rs36119825	7	48820536	A	G	0.01063	0.00171	0.00123401	0.00646012	43
rs10460095	18	22624708	G	A	0.01066	0.00171	0.00753189	0.00651679	42
rs34485537	16	83608924	T	C	0.01075	0.00173	-0.00578078	0.00658344	42
rs73301698	12	15539771	G	A	0.01291	0.00208	-0.00903262	0.00797515	45
rs35372313	5	93026965	T	C	0.01351	0.00218	-0.00445683	0.00806446	45
rs199815	20	22320599	C	T	0.01092	0.00177	-0.0132734	0.00676174	44
rs892612	5	136533365	C	A	0.01464	0.00237	-0.00595626	0.00887189	44
rs10940921	5	30808645	T	G	0.01089	0.00177	-0.00864016	0.00655004	45
rs13029509	2	215374209	G	A	0.01049	0.0017	-0.00629064	0.00643996	42
rs10205801	2	233597196	G	A	0.01053	0.00171	0.000175769	0.00645801	42
rs17126938	10	111761351	C	T	0.01536	0.0025	-0.00292129	0.00943017	38
rs12574281	11	131205421	C	A	0.01077	0.00176	-0.00308352	0.00662849	43
rs9914918	17	46962021	A	G	0.01155	0.00189	-0.0199721	0.00711145	41
rs7603132	2	4951548	A	G	0.01317	0.00215	-0.0168923	0.00811877	35
rs2820314	1	201872209	A	C	0.011	0.0018	-0.0211755	0.00676009	40
rs4328757	3	36938180	T	C	0.01067	0.00174	-0.0051944	0.0066078	40
rs4716376	6	170071322	A	G	0.01182	0.00194	0.00332293	0.00739387	42
rs11222609	11	131295005	A	G	0.01084	0.00178	-0.0169197	0.00673375	40
rs7257460	19	30746753	T	C	0.01145	0.00189	-0.00461981	0.00712749	40
rs1128956	4	183724005	G	T	0.01387	0.00228	-0.00811759	0.0084007	49
rs7332724	13	91629272	C	T	0.01149	0.00189	0.00136786	0.0072173	39
rs7031698	9	82441486	C	T	0.01248	0.00206	0.00337931	0.00769892	42
rs9679654	2	61836773	C	T	0.01042	0.00172	-0.00287442	0.00651008	42
rs1582173	13	62320977	T	C	0.01189	0.00196	-0.0146141	0.00748123	42
rs77025239	3	180734185	G	A	0.01422	0.00234	-3.49938e-05	0.00896225	30
rs62103084	18	25637562	T	C	0.01693	0.0028	-0.0198354	0.010444	54
rs67885444	8	28678973	T	C	0.01406	0.00232	-0.0170539	0.0086954	43
rs6122735	20	47523732	T	C	0.0105	0.00174	-0.0103921	0.00656588	41
rs4442732	14	61025617	A	G	0.01063	0.00176	0.0107141	0.00664536	42
rs35316276	16	67850700	T	C	0.01173	0.00194	-0.00134039	0.00721091	44
rs77599217	2	80413713	C	T	0.01837	0.00304	-0.0217372	0.0112178	40
rs12519073	5	136776762	C	T	0.01221	0.00202	-0.0048031	0.00772881	41
rs9704097	11	24980643	C	A	0.0103	0.00171	-0.00376044	0.00642667	41
rs60904894	14	89779535	C	A	0.01025	0.0017	9.45862e-05	0.00652529	40
rs62183776	2	172858117	C	T	0.01308	0.00217	-0.00631375	0.00813054	40
rs1105307	9	72046040	G	A	0.01173	0.00195	-0.00376873	0.00736818	39
rs6959891	7	54714000	A	G	0.01136	0.00189	-0.00622176	0.00716968	41
rs74643044	5	102535528	C	T	0.02323	0.00386	0.0133689	0.0143404	22
rs2885198	3	143636421	A	G	0.01025	0.0017	-0.00964274	0.00649488	40
rs80171383	11	46084677	A	G	0.0145	0.00241	0.0128564	0.00912795	35
rs1671770	12	120946568	A	C	0.01342	0.00223	-0.00726061	0.00857832	43
rs62157915	2	98897183	C	T	0.02091	0.00348	-0.0338688	0.0126646	38
rs242093	14	69481343	G	A	0.01031	0.00172	-0.00851042	0.00654559	40
rs12503522	4	94543233	C	T	0.01125	0.00188	0.0085799	0.00713505	36
rs4846724	1	221967817	A	G	0.01018	0.0017	-0.0248605	0.00646217	40
rs78721320	5	3304854	A	G	0.01307	0.00219	-0.00023669	0.0081776	43
rs4539421	12	13416267	C	T	0.01592	0.00267	-0.00537221	0.0103819	37
rs4778058	15	93456069	C	T	0.01017	0.0017	-0.00162537	0.00653774	40
rs11772580	7	100101648	G	T	0.01199	0.00201	-0.00985224	0.00760448	42
rs894067	11	76454408	A	G	0.01041	0.00175	-0.0232149	0.00663774	40
rs3890802	5	152081927	G	A	0.01133	0.00191	0.00432997	0.00717179	39
rs115454970	4	67091953	G	T	0.01185	0.00199	-0.00457285	0.00750366	46
rs4984541	15	96911139	G	A	0.01233	0.00207	-0.0138146	0.00769086	43
rs3013014	10	12396699	G	A	0.01024	0.00172	-0.0210446	0.00650619	38
rs710629	12	67697856	A	G	0.01053	0.00177	-0.00449115	0.00676972	38
rs730384	14	74889870	A	G	0.01016	0.00171	0.00652488	0.00651525	39
rs1925587	10	68660105	T	C	0.01016	0.00171	-0.0064527	0.00651881	38
rs71646142	1	212369228	T	C	0.01286	0.00217	-0.00719722	0.00820971	36
rs1427298	2	145214421	T	C	0.0102	0.00172	-0.00954877	0.00656506	39
rs4964046	12	27305310	G	A	0.01053	0.00178	-0.00795909	0.00675029	38
rs3796348	3	53833398	A	G	0.01032	0.00175	-0.0101196	0.0065758	38
rs117468730	16	10205467	G	A	0.03521	0.00597	-0.0205824	0.0228114	22
rs1866823	8	57436577	A	G	0.01009	0.00171	0.00116353	0.00652483	39
rs10856785	2	16650175	C	T	0.01132	0.00192	-0.0255167	0.00723457	39
rs113615161	7	114519339	C	T	0.01472	0.0025	-0.020931	0.00946108	40
rs2016392	14	23424186	G	A	0.01215	0.00207	0.00631619	0.00785189	40
rs2414073	15	50850558	A	C	0.01004	0.00171	-0.0205397	0.00646776	39
rs17110109	12	54668908	C	T	0.01023	0.00175	0.000425872	0.00659584	38
rs11620355	13	92044587	A	G	0.01756	0.003	-0.000822874	0.0115456	48
rs12647336	4	140643071	G	A	0.01375	0.00235	0.010024	0.00890935	35
rs111821073	9	99084793	T	C	0.01385	0.00237	-0.0029059	0.00890466	40
rs7012546	8	105067737	T	C	0.01009	0.00172	-0.00482125	0.0065333	38
rs6938002	6	37526024	G	A	0.01008	0.00173	-0.00666212	0.00653551	37
rs4463818	11	90507372	T	C	0.01024	0.00176	-0.00274469	0.00664147	38
rs4369924	20	41954383	A	G	0.01362	0.00234	0.00342289	0.00883343	40
rs12682775	9	135490491	C	T	0.01187	0.00204	0.000813468	0.00781936	36
rs9320493	6	114742697	A	G	0.01394	0.0024	-0.0165687	0.00904003	35
rs34394051	1	6853091	G	A	0.01392	0.0024	-0.0181828	0.00884807	40
rs878688	9	121965029	T	C	0.0106	0.00183	-0.00413599	0.00692658	38
rs1595973	4	65798787	C	T	0.01002	0.00173	-0.00805599	0.0065269	38
rs4945424	11	80305937	C	A	0.00992	0.00171	0.00334336	0.00653836	37
rs72840994	10	87124801	G	T	0.01247	0.00216	-0.000994205	0.00812225	35
rs2905426	19	19478022	T	G	0.01037	0.00181	0.0101346	0.00675568	38
rs77128898	11	61313525	C	T	0.02769	0.00482	0.0179927	0.0177747	25
rs152603	5	106774922	G	A	0.01019	0.00177	-0.0103292	0.00668569	38
rs532799	1	175852209	G	A	0.01072	0.00188	-0.00268167	0.00719677	39
rs3809634	16	53538157	G	A	0.01058	0.00185	-0.0251715	0.00701379	38
rs7823951	8	87562330	T	C	0.01494	0.00262	-0.00257973	0.00968274	40
rs702606	5	53167117	T	C	0.01427	0.0025	-0.0175432	0.0094282	44
rs12655753	5	122682812	G	A	0.02903	0.00509	-0.0433462	0.0214333	30
rs743316	21	35252696	T	C	0.01185	0.00208	-0.0239376	0.00786581	32
rs7543462	1	159898913	G	A	0.00973	0.00171	-0.00128675	0.00645671	35
rs10107661	8	9683113	G	A	0.01266	0.00222	-0.019952	0.00837354	31
rs9386319	6	96566419	G	A	0.00991	0.00174	-0.000691602	0.00659574	37
rs113182709	8	143297485	A	G	0.03225	0.00567	-0.0059576	0.0204899	37
rs6958689	7	128373609	G	A	0.01121	0.00198	-0.00197057	0.00742268	36
rs4235642	5	103818412	A	G	0.01005	0.00177	-0.011127	0.00663346	37
rs548897	1	57718030	A	G	0.00966	0.00171	-0.00234544	0.00648694	35
rs7569760	2	237145713	A	C	0.01146	0.00203	-0.00759231	0.00776584	32
rs2182505	6	51653864	T	C	0.01086	0.00192	-0.00865504	0.00725143	35
rs818415	16	65448079	G	T	0.01235	0.00219	-0.0223044	0.00828352	35
rs225291	17	33927126	A	G	0.01205	0.00214	-0.00122741	0.00815461	35
rs622169	1	244437407	T	C	0.00999	0.00178	0.00709335	0.00673625	38
rs9995567	4	163698499	A	G	0.00998	0.00178	-0.00794041	0.00671145	36
rs7594904	2	101184651	C	T	0.00969	0.00173	-0.0138208	0.00653963	35
rs2283076	7	126478190	A	G	0.01143	0.00204	-0.00917996	0.00766018	34
rs7773815	6	109602343	C	A	0.00953	0.0017	-0.00524056	0.00643665	35
rs11752914	6	155910988	T	C	0.01208	0.00216	-0.0140745	0.00811419	35
rs4895650	6	145024122	T	C	0.00965	0.00172	-0.0144596	0.00653308	36
rs62439690	7	21417556	G	A	0.01087	0.00194	-0.013702	0.00738885	35
rs74701752	1	20875676	T	G	0.01591	0.00285	0.0073061	0.0107714	33
rs112687095	4	1777045	A	G	0.01325	0.00238	-0.0132602	0.00864368	37
rs1381247	17	2302387	T	C	0.01013	0.00182	0.00610607	0.00681033	32
rs16854920	1	204966170	C	T	0.01007	0.00181	-0.00957976	0.00675636	36
rs1947114	2	166180772	G	A	0.01071	0.00192	0.00312271	0.00734726	33
rs77835879	12	26522623	A	G	0.01601	0.00288	-0.0146682	0.0106752	32
rs2554835	18	74141190	A	G	0.00974	0.00175	-0.000903144	0.00658255	35
rs277828	13	109693885	C	A	0.01091	0.00196	-0.01149	0.00735974	35
rs11681861	2	29633087	T	G	0.01435	0.00259	0.0128161	0.0095611	42
rs7864396	9	96251318	C	A	0.00979	0.00177	-0.0174302	0.00673373	34
rs12804787	11	133811072	A	G	0.01814	0.00327	-0.0122532	0.011791	32
rs795230	11	30774525	T	C	0.00952	0.00172	0.0202511	0.00649891	34
rs73874335	3	157933483	C	T	0.0199	0.00361	0.00309487	0.0141509	34
rs113588399	6	157236426	C	T	0.01143	0.00208	-0.0144913	0.00788952	29
rs11627087	14	57300708	A	G	0.01788	0.00325	-0.0109076	0.0125333	38
rs12940014	17	17603317	C	T	0.00936	0.0017	0.00326299	0.00643105	34
rs2901616	1	72122959	A	G	0.00941	0.00171	-0.00887856	0.00643001	34
rs4667025	2	186150287	A	G	0.00957	0.00174	-0.00530399	0.00657749	33
rs7650602	3	141147414	C	T	0.00939	0.00171	-0.00929723	0.0065017	33
rs4888746	16	78172252	A	G	0.00952	0.00174	-0.0180797	0.00667187	33
rs10470208	21	20022835	A	G	0.01011	0.00185	-0.0169048	0.00701732	33
rs10433551	3	53428743	A	G	0.01448	0.00265	0.00825791	0.0102989	29
rs535307	7	105345398	A	G	0.01004	0.00184	-0.0146969	0.00699338	34
rs9384679	6	108864419	C	T	0.00959	0.00176	0.0167515	0.00664889	34
rs1450782	4	112514407	T	G	0.00945	0.00173	-0.00738841	0.00649393	33

## Sheet: ST4_LDL-C
rsid	CHR	POS	EA	NEA	BETA_exposure	SE_exposure	BETA_outcome	SE_outcome	F
rs2419604	10	113944271	A	G	0.0302	0.004	0.0152234	0.00720617	75
rs646776	1	109818530	T	C	0.1602	0.0044	-0.0168638	0.00772825	1633
rs2075290	11	116653296	C	T	0.0766	0.0071	0.00596557	0.0127331	188
rs10893499	11	126241979	A	G	0.0521	0.0053	-0.00393106	0.00947417	126
rs10832962	11	18656271	T	C	0.032	0.004	0.00262667	0.00736292	78
rs267733	1	150958836	A	G	0.0331	0.0053	0.00680254	0.00872532	49
rs174583	11	61609750	C	T	0.0522	0.0038	0.0047223	0.00671529	241
rs3184504	12	111884608	C	T	0.0268	0.0038	0.00826618	0.00643123	67
rs1169288	12	121416650	C	A	0.0375	0.004	0.0155942	0.00697064	118
rs2642438	1	220970028	G	A	0.0352	0.0042	-0.0131515	0.00703326	89
rs2587534	1	234849339	A	G	0.0391	0.0037	0.00587883	0.00646194	144
rs10903129	1	25768937	G	A	0.0328	0.0037	-0.0198474	0.00645783	101
rs12748152	1	27138393	T	C	0.0499	0.0066	-0.0125206	0.0117785	62
rs4942486	13	32953388	T	C	0.0243	0.0037	-0.00417001	0.00644304	55
rs8017377	14	24883887	A	G	0.0303	0.0038	-0.00391971	0.0064314	86
rs11591147	1	55505647	G	T	0.497	0.018	0.00142051	0.0244065	1583
rs2902875	1	55695535	T	C	0.0756	0.0126	0.00391791	0.0165787	85
rs7551981	1	55719166	T	G	0.0472	0.0038	-0.0164959	0.00664438	203
rs12039115	1	62995263	C	T	0.0345	0.0057	-0.0135129	0.00946055	44
rs247616	16	56989590	C	T	0.0547	0.0041	-0.00135527	0.00686963	234
rs2000999	16	72108093	A	G	0.065	0.0046	0.0235937	0.00817868	240
rs6504872	17	45438952	T	C	0.0274	0.0037	0.00239974	0.00643984	71
rs1801689	17	64210580	C	A	0.1028	0.0139	-0.000266985	0.0189579	142
rs2886232	17	67150176	T	C	0.0451	0.0064	-0.00116973	0.00978654	81
rs314253	17	7091650	T	C	0.0242	0.0038	-0.0101605	0.00673024	49
rs6511720	19	11202306	G	T	0.2209	0.0061	-0.0231445	0.00994379	1635
rs2228603	19	19329924	C	T	0.104	0.0072	0.00170246	0.0121573	270
rs4970712	1	92993547	C	A	0.0339	0.0044	0.00253431	0.00788918	68
rs2965157	19	45176340	T	C	0.1886	0.0112	-0.0466972	0.018947	278
rs7254892	19	45389596	G	A	0.4853	0.0119	-0.046856	0.0183651	2763
rs75687619	19	45399344	T	G	0.1735	0.0161	-0.0600215	0.0207122	264
rs12721109	19	45447221	G	A	0.4462	0.0183	-0.0391102	0.0202705	1274
rs676388	19	49211969	C	T	0.0265	0.0039	-0.0149448	0.00646143	66
rs364585	20	12962718	G	A	0.0249	0.0038	-0.0158149	0.00658401	54
rs2328223	20	17845921	C	A	0.0299	0.005	-0.0113761	0.00825917	63
rs6016373	20	39154095	A	G	0.0349	0.0037	-0.011058	0.00666738	108
rs6065311	20	39724338	C	T	0.0417	0.0036	-0.00102139	0.00643962	163
rs1800961	20	43042364	C	T	0.0685	0.0106	-0.00876517	0.0184	59
rs10490626	2	118835841	G	A	0.0508	0.0069	0.00702826	0.0116051	71
rs2030746	2	121309488	T	C	0.0214	0.0038	-0.00325774	0.00652086	41
rs16831243	2	135762344	T	C	0.0378	0.0055	-0.0154279	0.0110529	80
rs10195252	2	165513091	T	C	0.0238	0.0039	0.0173447	0.00655278	52
rs1367117	2	21263900	A	G	0.1186	0.004	-0.00247804	0.00678259	1093
rs72902576	2	21275480	T	G	0.0933	0.0133	0.0110713	0.0158218	117
rs1250229	2	216304384	C	T	0.0243	0.0042	0.00522613	0.00734921	37
rs5763662	22	30378703	T	C	0.0767	0.0121	0.038298	0.0220196	54
rs11563251	2	234679384	T	C	0.0345	0.0062	0.0165429	0.010243	49
rs4253776	22	46629479	G	A	0.0311	0.0059	0.0015365	0.01009	40
rs6544713	2	44073881	T	C	0.0806	0.0041	-0.00267554	0.00686392	510
rs6709904	2	44080324	A	G	0.055	0.0085	-0.0197242	0.0102398	115
rs2710642	2	63149557	A	G	0.0239	0.0038	-0.00537491	0.00686123	51
rs9875338	3	12296469	G	A	0.027	0.0037	-0.00243975	0.00657176	65
rs17404153	3	132163200	G	T	0.0336	0.0054	-0.0119023	0.00986751	52
rs7640978	3	32533010	C	T	0.0392	0.0069	-0.0192687	0.0112873	55
rs6818397	4	3434885	T	G	0.0224	0.004	-0.0117828	0.00665973	46
rs4530754	5	122855416	A	G	0.0275	0.0036	0.0079832	0.0064473	69
rs6882076	5	156390297	C	T	0.0456	0.0038	-0.00304183	0.00667132	175
rs12916	5	74656539	C	T	0.0733	0.0038	-0.00850984	0.00655845	498
rs6909746	6	116352750	C	T	0.0263	0.0037	0.0147103	0.00650465	62
rs112201728	6	160551486	T	C	0.0675	0.0104	-0.00995328	0.0126408	94
rs1564348	6	160578860	C	T	0.0481	0.005	0.013661	0.00855431	108
rs16891156	6	160608804	C	A	0.0965	0.0171	-0.00501243	0.0227866	64
rs2315065	6	161108144	A	C	0.1102	0.0158	-0.0061105	0.0107565	365
rs3757354	6	16127407	C	T	0.0382	0.0044	-0.00265978	0.00799461	91
rs13206249	6	16175022	G	A	0.0378	0.0062	0.00730528	0.00786326	91
rs1408272	6	25842951	T	G	0.052	0.0083	-0.0428478	0.0117678	51
rs10947332	6	32677440	A	G	0.0504	0.0056	-0.00677557	0.00986741	110
rs2390536	7	21485397	A	G	0.0223	0.0038	-0.00740891	0.00668825	44
rs4722551	7	25991826	C	T	0.0391	0.0049	-0.0025088	0.00878557	81
rs2073547	7	44582331	G	A	0.0485	0.0049	0.0132365	0.00825131	139
rs2737252	8	116663898	G	A	0.0314	0.0041	0.013699	0.00713695	71
rs2980875	8	126481747	A	G	0.0547	0.0036	0.000275187	0.00644579	282
rs7832643	8	145022657	T	G	0.0339	0.0038	0.0108843	0.00657745	105
rs13277801	8	59353534	C	T	0.0338	0.0038	0.0165512	0.00681553	98
rs9987289	8	9183358	G	A	0.0714	0.0066	-0.0256841	0.0111085	134
rs1883025	9	107664301	C	T	0.0296	0.0044	-0.00210596	0.00739835	61
rs579459	9	136154168	C	T	0.0665	0.0045	0.00722976	0.00792081	282
rs3780181	9	2640759	A	G	0.0445	0.0074	-0.00186454	0.012967	37

## Sheet: ST5_SBP
rsid	CHR	POS	EA	NEA	BETA_exposure	SE_exposure	BETA_outcome	SE_outcome	F
rs1262894	1	1217011	A	C	0.0253358137044968	0.00447499464668094	-0.0291507	0.0121728	28
rs4648815	1	1687152	G	A	0.0155496788008565	0.00239153104925054	-0.0241189	0.00650342	38
rs2493296	1	3327032	T	C	0.0221822269807281	0.00343882226980728	-0.0115584	0.00935836	37
rs12567119	1	11883531	C	T	0.0411517665952891	0.0031838329764454	0.000949289	0.00867378	148
rs2764834	1	42357003	G	T	0.0168543897216274	0.00288291755888651	-0.0101361	0.00784566	31
rs2782652	1	43926305	C	T	0.0151011241970021	0.00237355460385439	-0.00778198	0.00646708	36
rs17535443	1	59646056	G	A	0.0196326552462527	0.00264294967880086	0.00684967	0.00719801	49
rs12035750	1	89332099	C	T	0.0187308886509636	0.00243183618843683	-0.0114813	0.00662418	53
rs3790604	1	113046879	A	C	0.039861295503212	0.00452697537473233	0.0135951	0.0123643	69
rs145339349	1	115831202	A	G	0.0603313704496788	0.00897109207708779	0.00851064	0.0244367	41
rs35479618	1	153662423	A	G	0.0679047109207709	0.00899186295503212	-0.0192273	0.0244202	51
rs861585	1	184737925	A	G	0.0138326017130621	0.00238412740899358	0.0102973	0.00649053	30
rs7532726	1	209760936	A	C	0.0155802462526767	0.00267605460385439	-0.00273918	0.00729328	30
rs3827750	1	230849457	T	C	0.0285910599571735	0.003771573875803	-0.00675802	0.010258	51
rs4335411	1	249191706	A	G	0.0162484475374732	0.00295360278372591	-0.00952632	0.00803701	31
rs2867114	2	651380	C	T	0.0222758029978587	0.00406112419700214	0.0225575	0.0110749	33
rs13035812	2	19764342	A	C	0.0191391862955032	0.00239740899357602	0.0017608	0.00652888	57
rs116734066	2	25262928	C	T	0.0233657922912206	0.00409104389721627	-0.00090792	0.011149	29
rs1275978	2	26923095	C	T	0.0250339400428266	0.00243124732334047	0.0209308	0.00660886	94
rs72792829	2	37498688	C	T	0.01925926124197	0.00286065310492505	-0.00756266	0.00778865	40
rs73923058	2	43196676	G	A	0.0207157922912206	0.00369487152034261	0.00705022	0.0100444	28
rs6708660	2	43752382	T	C	0.0148342077087794	0.00241702890792291	0.00480264	0.00656963	34
rs3972318	2	56191202	A	G	0.0147474839400428	0.00247197537473233	-0.0248076	0.00673777	32
rs2249105	2	65287896	A	G	0.0189067987152034	0.00245299785867238	-0.000716721	0.00667767	53
rs6745529	2	85503139	G	T	0.0143731263383298	0.00238282119914347	-0.00141145	0.00649034	33
rs10207726	2	112744260	C	T	0.0156191113490364	0.00260165417558887	-0.00817133	0.00707649	32
rs1530558	2	135755616	T	C	0.0195597965738758	0.00344240899357602	0.0017492	0.00941583	29
rs62187752	2	162709033	T	G	0.025392130620985	0.00460552997858672	0.0234136	0.0125753	27
rs12616388	2	164941580	C	A	0.0308638115631692	0.00313009100642398	-0.0227783	0.00847824	87
rs4246616	2	174953295	T	C	0.0145507494646681	0.00238314239828694	0.0125301	0.00648983	34
rs1263146	2	191582077	G	A	0.0137803533190578	0.0023746199143469	0.00259371	0.00646501	30
rs11692619	2	205084439	C	T	0.0137149892933619	0.00248595824411135	0.00256432	0.00676962	27
rs1250258	2	216300185	C	T	0.0169937366167024	0.00268462526766595	-0.00242417	0.00730718	36
rs79349366	2	242466277	C	T	0.0425396680942184	0.00672103854389722	-0.0161602	0.0182803	37
rs2574698	3	11557126	A	G	0.0170350642398287	0.00245347430406852	0.009051	0.00667538	43
rs34991912	3	14926351	T	C	0.0143009635974304	0.00240315310492505	0.000439246	0.00653884	32
rs2643826	3	27562988	T	C	0.0195607066381156	0.00238140792291221	0.00601885	0.00647667	60
rs66893799	3	27617913	A	G	0.0513928800856531	0.00932580299785867	0.026602	0.0252463	28
rs6775384	3	49853073	A	G	0.0159957173447537	0.00236278907922912	0.0287108	0.00642904	41
rs4141663	3	124551967	C	T	0.0147587259100642	0.00240440042826552	0.0115222	0.00654672	34
rs11915142	3	133985899	A	G	0.0137549785867238	0.00242521413276231	0.0141224	0.00659776	29
rs6787069	3	167287446	A	C	0.0162607066381156	0.00265321199143469	0.00255166	0.00720899	36
rs11721038	3	168849576	T	C	0.0266491970021413	0.00450069593147752	-0.00984252	0.012274	31
rs1290784	3	169096900	T	C	0.0198612419700214	0.0023894539614561	0.00198764	0.00647541	62
rs1290933	4	2668217	C	A	0.0142158458244111	0.00254877944325482	-0.0120549	0.00692364	28
rs2610989	4	18022834	C	T	0.0180841006423983	0.00269217880085653	0.00942482	0.00732154	40
rs55924432	4	26812737	T	C	0.0148291220556745	0.00241533725910064	-0.00304487	0.00657367	34
rs1487631	4	38395949	A	G	0.0149918094218415	0.00236366167023555	0.0079863	0.00642685	36
rs1051447	4	49063872	C	A	0.0145365096359743	0.00261788543897216	0.0106093	0.00707476	28
rs7439366	4	69964338	C	T	0.0133115631691649	0.00237176659528908	0.0109149	0.00645137	28
rs11099098	4	81169912	T	G	0.0385563704496788	0.00260070663811563	-0.01349	0.00707461	197
rs72976750	4	86725684	C	T	0.0268596895074946	0.00341430406852248	-0.00438841	0.0092815	56
rs59473955	4	89757082	T	C	0.0161836723768737	0.00279016595289079	-0.0256605	0.00755017	30
rs1229984	4	100239319	C	T	0.0577441113490364	0.00793998929336188	0.0204765	0.0216887	47
rs13107325	4	103188709	C	T	0.0334624732334047	0.00450450749464668	-0.0800437	0.0120383	49
rs6815273	4	111337478	G	A	0.0152573340471092	0.00241080299785867	0.00734346	0.00655318	36
rs11727441	4	144163755	C	T	0.0144098501070664	0.00241835117773019	-0.00616819	0.00656844	32
rs12509892	4	156504941	C	T	0.0198535867237687	0.00237017130620985	-0.00222009	0.00644693	62
rs12643599	4	156639846	A	G	0.0169209314775161	0.00245920770877944	-0.00583093	0.00668984	42
rs13129779	4	169726027	C	T	0.0136312633832976	0.00238948072805139	-0.000528395	0.00650505	30
rs12656497	5	32831939	C	T	0.0348352248394004	0.00240867237687366	-0.00514053	0.00655745	186
rs62368019	5	33167655	C	T	0.0152634903640257	0.00260854389721627	0.000396882	0.00710262	31
rs35807464	5	61941653	A	G	0.0283676124197002	0.00475924518201285	-0.00509003	0.012912	32
rs4704514	5	77820081	T	C	0.0149160599571734	0.00263920770877944	0.00744457	0.00716778	29
rs75271047	5	108075664	G	A	0.0251112419700214	0.004281852248394	0.00229049	0.0116567	31
rs1422279	5	122470209	T	C	0.016801391862955	0.00243978051391863	0.00097353	0.00663586	43
rs17677603	5	127857493	G	A	0.0178040149892934	0.0024300374732334	0.00495474	0.00661375	48
rs13436194	5	157803588	A	G	0.0194223768736617	0.00238891862955032	0.00702248	0.0064961	59
rs12055028	5	158423745	A	G	0.0168601177730193	0.00256378479657388	0.0119864	0.00697805	39
rs7705507	5	173358337	C	T	0.0144864561027837	0.00257275695931478	-0.0136359	0.00699358	28
rs2294214	6	22056923	A	C	0.0150121520342612	0.00254541755888651	-0.00398737	0.0069196	31
rs198823	6	26122933	G	T	0.0138491970021413	0.00250329229122056	-0.00915938	0.00680963	27
rs2753960	6	31762844	T	G	0.0204140792291221	0.00240117237687366	-0.00793814	0.00653118	65
rs9472040	6	43348512	G	A	0.0149756959314775	0.0025319539614561	-0.00115814	0.00688313	31
rs1542977	6	79550307	T	G	0.0150179336188437	0.00237073340471092	-0.00136237	0.00643987	36
rs11153071	6	97039741	A	G	0.0192775695931478	0.0030421948608137	-0.0026821	0.00828881	36
rs210617	6	117860058	T	C	0.0129258029978587	0.00236708779443255	0.00571078	0.00644042	27
rs13199674	6	127185489	A	G	0.0233648286937902	0.00238145074946467	-0.00452297	0.00647017	86
rs9373523	6	147701133	T	G	0.0136839400428266	0.0024103426124197	-0.00574176	0.00655373	29
rs17080093	6	150997440	C	T	0.0312217344753747	0.00459245182012848	-0.019527	0.012478	41
rs434578	6	159693220	C	T	0.0203968415417559	0.0033951391862955	-0.00455212	0.00924971	32
rs9294987	6	169720237	C	T	0.0137461991434689	0.00238267130620985	0.00662031	0.00647028	30
rs73050466	7	1141575	G	A	0.0435380620985011	0.00704421841541756	-0.0295214	0.0190991	35
rs6959688	7	1966831	G	A	0.0132600107066381	0.00241413276231263	0.0315373	0.00655829	27
rs2526619	7	19046946	G	A	0.0258958779443255	0.00383193254817987	0.0169607	0.010424	41
rs916880	7	27229119	A	G	0.0390800321199143	0.00455630085653105	-0.00215137	0.0123239	67
rs1543270	7	46006323	C	T	0.0192321199143469	0.00237988758029979	-0.00432708	0.00647543	58
rs6963105	7	75097488	G	A	0.0148053533190578	0.00238507494646681	0.0170538	0.00648781	34
rs42038	7	92243719	C	T	0.0201971092077088	0.00258880620985011	-0.0067795	0.00704182	54
rs2392929	7	106414069	G	T	0.0413356531049251	0.00296684154175589	0.00983445	0.00806023	173
rs2129561	7	130963771	G	A	0.0179556209850107	0.00241502141327623	-0.0115489	0.00657084	49
rs7459106	7	139439007	A	G	0.0191317987152034	0.00300608672376874	0.000864431	0.0081575	36
rs891511	7	150704843	G	A	0.0212993040685225	0.00256415417558886	0.00086721	0.00697135	63
rs17173238	7	151406220	G	A	0.015622591006424	0.00261619379014989	0.000492676	0.00711599	32
rs7838131	8	11596163	G	A	0.0183826552462527	0.00239492505353319	0.0293188	0.00650752	53
rs73563812	8	25900405	G	T	0.021123982869379	0.00278693254817987	-0.00472031	0.00757695	51
rs2978456	8	42324765	C	T	0.0134717344753747	0.00237382226980728	-0.00399822	0.00645918	29
rs12543884	8	51897073	G	A	0.0183268201284797	0.00309948072805139	0.00845387	0.00843498	31
rs2126474	8	76878957	G	T	0.0157713597430407	0.00240290149892934	-0.00606105	0.00653257	38
rs2607070	8	95254478	T	C	0.0193503211991435	0.00304003211991435	-0.00632457	0.0082693	36
rs35783704	8	105966258	G	A	0.0218055139186295	0.00394993576017131	-0.00183642	0.0107473	28
rs2470004	8	120358445	C	T	0.0203436295503212	0.00304939507494647	-0.00418488	0.00828312	40
rs9773022	8	144059713	C	T	0.0157216809421842	0.00237408993576017	0.0170569	0.00644866	39
rs10977670	9	9343174	A	C	0.0161169700214133	0.00247971627408994	-0.00385649	0.00674782	38
rs7019061	9	71637571	C	T	0.0149562633832976	0.00262021413276231	-0.00598328	0.00713038	29
rs10817007	9	113155247	G	T	0.0234109743040685	0.00353933618843683	-0.0089615	0.00961485	39
rs12339434	9	128138881	C	T	0.0138141327623126	0.00238709850107066	-0.00183344	0.00649205	30
rs6271	9	136522274	C	T	0.0264815845824411	0.00452152034261242	-0.00389319	0.0122667	30
rs11145807	9	139520789	A	G	0.0146336723768737	0.00242292826552463	-0.009232	0.00659106	33
rs7100500	10	18464579	C	A	0.0168590471092077	0.00239189507494647	0.00549937	0.00651047	44
rs7070847	10	18726054	G	A	0.0300249464668094	0.00263267665952891	-0.0198174	0.0071373	117
rs7070797	10	63551773	G	A	0.0320796038543897	0.00340041755888651	0.0164194	0.00924888	80
rs11527181	10	64546164	A	G	0.0180267130620985	0.00239419164882227	-0.0203765	0.00650361	51
rs2177843	10	75409877	T	C	0.0224008565310492	0.00336222162740899	0.00480146	0.00914821	40
rs142031873	10	89661223	T	G	0.0333233940042826	0.00601493576017131	0.0208679	0.0164324	28
rs11187838	10	96038686	G	A	0.0249454496788009	0.00238694860813704	0.00387215	0.00649705	97
rs10883543	10	102552752	T	G	0.0326064239828694	0.00377183083511777	-0.0151279	0.0102692	67
rs11191580	10	104906211	T	C	0.0516422912205567	0.004438147751606	-0.000838825	0.0120539	120
rs2782980	10	115781527	C	T	0.0199869379014989	0.00263388115631692	0.00916149	0.00716951	51
rs11146456	10	134477720	G	A	0.0226428800856531	0.00372213597430407	0.00471594	0.0101425	33
rs612652	11	1887216	C	T	0.0289052997858672	0.00240474839400428	0.00276195	0.00654263	129
rs11041665	11	1906815	C	A	0.0148852248394004	0.00252761241970021	0.00615351	0.00687938	31
rs56352102	11	10268593	T	C	0.0282285331905782	0.00305388115631692	-0.00270708	0.00829824	76
rs11042906	11	10665235	T	C	0.0148471627408994	0.00260983404710921	-0.00811947	0.00709666	29
rs11821781	11	16367750	G	A	0.018155835117773	0.0027158886509636	0.00180093	0.00738891	40
rs11605215	11	30443248	A	G	0.0170841006423983	0.00299365096359743	0.00374863	0.00815855	29
rs7107356	11	47676170	G	A	0.023377034261242	0.00236129014989293	0.00163862	0.00641954	87
rs7125196	11	61272565	T	C	0.024017130620985	0.00370841006423983	0.00350348	0.010105	37
rs2306363	11	65405600	G	T	0.0217313704496788	0.00292201284796574	0.0170509	0.00794829	49
rs604723	11	100610546	C	T	0.033687312633833	0.00266119379014989	0.00435713	0.00724714	144
rs726073	11	107087871	A	G	0.0176629014989293	0.00252391862955032	0.00169135	0.00686372	44
rs4936098	11	130280667	A	G	0.0181553533190578	0.00245779443254818	0.00737043	0.0066762	49
rs1010064	12	20000315	A	C	0.0214481798715203	0.00305826552462527	-0.00395657	0.00830678	44
rs73075659	12	20373541	A	G	0.018085278372591	0.00249821734475375	-0.000375307	0.00678839	47
rs113605702	12	50095636	G	A	0.023877034261242	0.0042692773019272	0.000746205	0.011592	28
rs7302981	12	50537815	A	G	0.0181903640256959	0.00244575481798715	0.000699996	0.00664543	49
rs7315688	12	54440348	G	A	0.0144173447537473	0.00258999464668094	-0.00248547	0.00704339	28
rs8756	12	66359752	A	C	0.014771948608137	0.00236980192719486	-0.013836	0.0064437	35
rs4842266	12	79951566	G	A	0.0145080835117773	0.00257335117773019	-0.0142959	0.00700343	28
rs2681492	12	90013089	T	C	0.0383355460385439	0.00315111349036403	-0.0260948	0.00851216	132
rs597808	12	111973358	A	G	0.0215479122055675	0.00237365096359743	-0.00769777	0.00645171	74
rs35444	12	115552437	A	G	0.020845556745182	0.00242835117773019	0.00813662	0.00660275	65
rs6490019	12	115920472	G	A	0.0157012312633833	0.00244220556745182	0.00523257	0.00664916	37
rs9549328	13	113636156	T	C	0.0156091006423983	0.00282118308351178	0.000276222	0.00767597	27
rs11616710	13	115060768	T	C	0.0270648822269807	0.00416379550321199	0.0148764	0.0113084	41
rs72683923	14	50735947	T	C	0.0538672376873662	0.00850069593147752	0.0509917	0.0229335	36
rs12147852	14	53361875	A	G	0.0176361884368308	0.00276197002141328	-0.00530118	0.00751241	37
rs151157965	14	73444039	A	G	0.0244561563169165	0.00402274625267666	0.00776884	0.0109402	33
rs75989961	14	98522675	G	T	0.0259928265524625	0.00431796573875803	0.0349199	0.0116168	32
rs113044050	14	104007751	C	T	0.0194694325481799	0.00343208244111349	-0.000910806	0.0093286	29
rs3736290	15	40321351	A	C	0.0150406852248394	0.00238566916488223	-0.0106389	0.00648256	36
rs691830	15	41387312	G	A	0.0163437366167024	0.00236905781584582	0.00464415	0.00643881	42
rs10775143	15	50947049	C	T	0.0138432012847966	0.0024271573875803	-0.0198843	0.00659832	30
rs958006	15	66927128	T	C	0.0142490899357602	0.00249423447537473	-0.0051721	0.00677388	30
rs1543927	15	75063573	T	C	0.023701017130621	0.00268820663811563	-0.0261287	0.00733059	70
rs2062316	15	81010249	G	A	0.0188376338329764	0.0023813704496788	0.0122771	0.00648062	56
rs8027450	15	91418394	T	C	0.0290147751605996	0.00253593683083512	-0.0128561	0.00689146	118
rs12906962	15	95312071	C	T	0.014828426124197	0.00255571734475375	-0.00191993	0.00695037	30
rs3211995	16	2089006	G	A	0.0231835117773019	0.0032486295503212	-0.0118695	0.0088261	46
rs2285815	16	3536444	C	T	0.0158050321199143	0.00267422376873662	-0.00622704	0.00727086	31
rs113523959	16	4764761	G	A	0.0206198608137045	0.00335541755888651	0.0110318	0.00913754	34
rs2303083	16	24835168	G	A	0.0251192184154176	0.00298985546038544	0.00783275	0.0081332	63
rs7200432	16	60666399	G	A	0.0179410064239829	0.00258889721627409	-0.0114452	0.00703564	43
rs77870048	16	69965021	T	C	0.0501226980728051	0.00529533725910064	-0.0015854	0.0143278	80
rs11641308	16	75312023	C	T	0.0175146145610278	0.00251511777301927	-0.00120159	0.00683877	44
rs4480845	17	1958609	T	C	0.0215057815845824	0.00247917023554604	-0.0175523	0.00674934	68
rs149932962	17	7508197	A	G	0.0161903104925054	0.00273412205567452	0.0177252	0.00743734	31
rs2111834	17	7657123	G	A	0.0234471627408994	0.00366412740899358	-0.00376071	0.00997884	37
rs12603813	17	43196584	C	T	0.0260533725910064	0.00272426659528908	0.0219507	0.00738184	82
rs4968248	17	44993128	G	A	0.0242724304068522	0.00242563169164882	0.00482765	0.00659665	90
rs72827805	17	46349432	T	C	0.022969164882227	0.00408272483940043	-0.0100565	0.0111268	28
rs9907379	17	59489893	C	T	0.0215532655246253	0.00290357601713062	-0.01897	0.00789774	49
rs3826537	17	60769803	G	A	0.015372965738758	0.0023908244111349	0.00104111	0.00650718	37
rs940743	17	62368752	G	T	0.0143595289079229	0.00237547109207709	-0.0090316	0.00645601	33
rs1436138	17	75316880	A	G	0.0161526766595289	0.00247659528907923	0.00418595	0.00673766	38
rs8076588	17	76757296	C	A	0.0152095824411135	0.00236891862955032	0.00863359	0.00643858	37
rs1397985	18	42073305	G	T	0.0165829764453961	0.00253183083511777	0.00100566	0.00687594	38
rs61148001	18	48133241	C	T	0.0174622055674518	0.00292046038543897	0.00746917	0.0079347	32
rs10048404	18	54578482	C	T	0.0143604925053533	0.00245279978586724	-0.00151563	0.00665764	31
rs72486339	19	2131293	T	C	0.0329092077087794	0.00599957173447538	0.0264185	0.016344	27
rs7258382	19	7262569	T	C	0.0219426659528908	0.00318830299785867	0.00421933	0.00864965	42
rs167479	19	11526765	G	T	0.0282317451820128	0.00236853854389722	-0.000723138	0.00643821	126
rs1077795	19	17222584	A	G	0.0157325481798715	0.00269041220556745	0.00709404	0.00731262	31
rs8100367	19	31864980	G	T	0.0139488222698073	0.00248096895074946	0.00625319	0.00660048	30
rs11667829	19	45739675	A	G	0.0141130085653105	0.00252651498929336	0.00768477	0.00686351	28
rs479486	19	49229323	A	G	0.0136539614561028	0.00238168629550321	-0.0145937	0.0064787	29
rs73046792	19	49605705	G	A	0.0227045503211991	0.00318386509635974	-0.00934671	0.00865455	45
rs2423514	20	10693337	A	G	0.0163445931477516	0.00237073340471092	-0.0087797	0.006443	42
rs1887320	20	10965998	A	G	0.0185822269807281	0.00237495182012848	0.00474507	0.00645426	55
rs6141766	20	31222769	G	A	0.0184234475374732	0.00332617237687366	0.00827625	0.00903885	28
rs6017281	20	42804026	G	A	0.0201747323340471	0.00350252141327623	-0.00228969	0.00952965	30
rs112887356	20	57704562	C	T	0.0318489293361884	0.00386602248394004	-0.0200437	0.0105061	61
rs9798571	20	62438415	G	A	0.0184401498929336	0.00281184689507495	-0.0108217	0.00763072	38
rs62229372	21	37692507	T	C	0.0212293897216274	0.0035958886509636	0.0121772	0.00974017	32
rs137923903	21	44829595	C	T	0.0691204496788008	0.0103703961456103	0.00218489	0.0283667	41
rs1034565	22	19984211	T	C	0.01469352248394	0.00262347430406852	0.0244273	0.007097	28
rs10212058	22	38158521	A	G	0.0175493576017131	0.00298560492505353	0.0148581	0.00811227	31

## Sheet: ST6_Smoking
rsid	CHR	POS	EA	NEA	BETA_exposure	SE_exposure	BETA_outcome	SE_outcome	F
rs1149331	1	7528669	A	G	0.00766185	0.0013836	0.00766235	0.00642467	14
rs4949465	1	32178489	C	T	0.0116055	0.00205788	0.0327442	0.00950278	14
rs549845	1	44076469	G	A	0.0112613	0.00150857	0.00580008	0.007009	25
rs1933270	1	49977965	T	G	0.00921831	0.00143808	0.00874071	0.00667281	18
rs7528604	1	66407352	G	A	0.00965269	0.00140141	0.0167249	0.00650676	21
rs11210229	1	73860028	A	G	0.011702	0.00142273	-0.0150578	0.00661895	30
rs7553348	1	75005067	G	A	0.00963399	0.00139643	0.0182863	0.006486	21
rs12042107	1	91196176	T	C	0.0101402	0.00139523	0.00907508	0.00647943	24
rs1931263	1	96175101	T	G	0.00760874	0.0013858	0.0103655	0.00643046	13
rs7519626	1	99514554	C	T	0.00842015	0.00147893	0.0156667	0.00686943	14
rs9435341	1	107616641	T	C	0.00834148	0.0014686	0.0264234	0.00679784	15
rs10918701	1	162090536	G	A	0.00802389	0.00143191	0.00616479	0.00665623	14
rs2867112	2	651349	T	G	0.0147832	0.00188747	0.0240957	0.00882741	28
rs6741228	2	22548774	T	C	0.00793282	0.00140363	0.0166904	0.00651746	14
rs62135536	2	44326028	C	T	0.0243444	0.00396165	0.0322949	0.018182	17
rs7569203	2	45154418	C	A	0.0107595	0.0015002	0.00337741	0.00697228	23
rs13016665	2	57995348	A	C	0.00848745	0.0014118	-0.000994512	0.00655647	16
rs4671357	2	60136176	C	T	0.00944175	0.00138991	0.0105163	0.00645782	21
rs359243	2	60475509	C	T	0.00871975	0.00142539	0.0127248	0.00661844	17
rs1430072	2	103795426	G	T	0.00896497	0.00154697	0.00893597	0.00719257	15
rs62155874	2	105973094	G	A	0.0169073	0.00208546	-0.00184171	0.00965359	29
rs3811038	2	113240183	C	T	0.00954466	0.00155745	0.00411227	0.00722192	17
rs2890772	2	146175106	T	G	0.0136979	0.00140672	0.00103796	0.00654676	42
rs62175972	2	161362830	T	C	0.0217461	0.00385678	0.0459534	0.0180022	14
rs13387970	2	166193965	A	C	0.00821321	0.00138539	0.00389358	0.00643747	16
rs7604338	2	173998643	T	C	0.0080626	0.00144961	0.0151925	0.00674311	14
rs4432411	2	182069004	T	G	0.0104325	0.00159878	-0.0129164	0.00743333	19
rs12623702	2	202885506	G	A	0.00977238	0.00142787	0.0162045	0.00662259	21
rs6779302	3	16859710	T	G	0.00875253	0.0014392	0.00261872	0.00667831	16
rs6778080	3	49317338	T	C	0.0111141	0.00156621	0.0242596	0.00723621	22
rs812887	3	77576162	A	G	0.00824801	0.00141024	0.0134789	0.00654759	15
rs421983	3	84892866	T	C	0.00870743	0.00138561	0.00851763	0.00643697	18
rs326341	3	107811142	G	A	0.00943522	0.00139247	-0.00604816	0.00645866	21
rs73220544	3	131074511	C	A	0.0108189	0.0019126	0.00790509	0.00887447	14
rs9842947	3	157412246	T	C	0.00877189	0.00148073	-0.00189601	0.00685589	16
rs624833	4	2881256	T	G	0.00928567	0.00150361	0.0165853	0.00697074	17
rs77414916	4	23680861	G	A	0.0133508	0.00244795	0.0125418	0.0112997	13
rs317058	4	35431408	C	T	0.0113473	0.00178803	-0.012138	0.00825828	18
rs72678864	4	112422145	G	A	0.0123829	0.0018387	0.01579	0.00850052	20
rs17576594	4	147952241	G	A	0.0109502	0.00155159	-0.00147345	0.00720114	22
rs11948770	5	13246336	C	T	0.0102364	0.00164524	0.0132205	0.00764239	17
rs71627581	5	43161351	G	A	0.0132566	0.00219871	0.0225252	0.010152	16
rs10052591	5	50812738	T	C	0.00839979	0.00140216	0.014468	0.00651053	16
rs4571506	5	87756918	C	T	0.00787701	0.00139172	0.0116838	0.00646284	14
rs4957528	5	106420589	C	A	0.0101225	0.00172212	-0.0183384	0.00799112	16
rs329120	5	133861756	C	T	0.00965704	0.00140509	0.0164459	0.00652755	21
rs986391	5	166993972	G	A	0.0111388	0.0014379	0.0215263	0.00665834	27
rs13153393	5	167604213	G	A	0.0137451	0.00217329	0.00303671	0.0101	18
rs245774	5	170530930	G	A	0.00901601	0.00155972	0.00741368	0.00724099	15
rs6935954	6	26255451	A	G	0.0095817	0.00140192	0.0153507	0.00649477	21
rs2254710	6	37477000	C	A	0.00899636	0.00163085	-0.00840082	0.00755687	14
rs3734431	6	52843429	G	A	0.0146741	0.00261535	0.00481265	0.0121271	14
rs12202536	6	67475273	G	A	0.00823391	0.00138601	-0.00618684	0.00643409	16
rs7766610	6	111707821	C	A	0.0125839	0.00179283	0.0125301	0.00832413	22
rs1922018	7	3560401	C	T	0.0100328	0.00143771	0.000816364	0.00667027	22
rs10226228	7	32315613	G	A	0.0114099	0.00143702	0.00854642	0.0066774	28
rs11768481	7	96629103	C	A	0.00901238	0.00147464	0.0178041	0.0068633	17
rs6962772	7	99081730	A	G	0.011064	0.00191645	-0.000697664	0.00891414	15
rs10282292	7	111092478	C	T	0.00896219	0.0014469	0.0175872	0.00672678	17
rs62474713	7	115060209	G	A	0.010566	0.0013893	0.0123352	0.00644448	26
rs7807019	7	117543063	G	A	0.0104211	0.00139062	0.000466096	0.00646153	25
rs4568549	7	132312481	A	C	0.00762068	0.00138689	0.00546019	0.00643552	13
rs4731925	7	132664757	T	C	0.00829239	0.00149022	0.0147883	0.00690837	14
rs35169606	8	9604066	T	G	0.00877627	0.00144385	0.0294678	0.00671251	17
rs11783093	8	27425349	C	T	0.01571	0.00189655	-0.00359569	0.00879267	31
rs2062882	8	91839576	A	G	0.0081103	0.00141998	-0.00123003	0.00659381	15
rs55897841	8	95577270	C	T	0.00894563	0.00163341	-0.00169791	0.00758357	13
rs4543592	9	3014254	C	T	0.00866243	0.0013891	-0.00425371	0.00644667	17
rs7039819	9	82430418	G	A	0.00873433	0.00140501	0.00817619	0.00652033	17
rs1246265	9	86761745	C	T	0.00886526	0.00150907	0.0114017	0.00700127	15
rs4837631	9	122061948	C	T	0.00885433	0.00139134	0.00315033	0.00645243	18
rs13296519	9	128471924	T	G	0.00970128	0.00141888	0.00605356	0.00658236	21
rs113382419	9	136463019	A	C	0.0282339	0.00221376	0.00928917	0.0102243	73
rs11255908	10	8802912	G	T	0.0100713	0.00158809	0.017455	0.00740092	18
rs2675638	10	63576286	G	A	0.00849857	0.00140017	0.00487045	0.00650191	16
rs4745709	10	74737852	T	C	0.00811436	0.0014498	0.00554312	0.00672498	14
rs17553262	10	92912773	C	A	0.0127323	0.00218148	0.00143884	0.010092	15
rs7077678	10	104438565	C	T	0.00855025	0.00143575	-0.00488627	0.00665797	16
rs12244388	10	104640052	A	G	0.0132503	0.00146413	0.012773	0.00681104	36
rs3896224	10	106467853	A	G	0.00962696	0.00141792	0.016497	0.00659058	21
rs34866095	11	16377356	G	A	0.00857198	0.00150558	0.0139619	0.00698899	15
rs75742406	11	17070365	G	A	0.00961948	0.00158486	0.00416752	0.00733678	17
rs17309874	11	27667236	A	G	0.0112899	0.00158234	0.0174817	0.00731862	23
rs4391802	11	28674592	A	G	0.0103191	0.00152789	0.0375424	0.0071347	20
rs112282219	11	46632809	A	G	0.0231662	0.00350418	0.0102943	0.0161315	20
rs9919670	11	112877304	A	G	0.0152438	0.00142114	0.00856602	0.0065968	51
rs530916	11	121549091	G	A	0.00782281	0.00139461	-0.0217316	0.00646179	14
rs74086911	12	50015942	G	A	0.0148021	0.00264197	0.00697238	0.0122779	14
rs7297175	12	56473808	C	T	0.00811649	0.0013992	0.0129209	0.00649091	15
rs10879871	12	75380511	G	T	0.00957988	0.00145803	0.00744335	0.00678001	19
rs12831617	12	84758368	T	C	0.00918459	0.00163314	0.00782309	0.0075988	14
rs912780	13	67336339	T	G	0.00835154	0.00145815	-0.0095324	0.00677594	15
rs7333559	13	100546450	G	A	0.01074	0.00170716	0.0159731	0.00794357	18
rs860326	14	57342912	C	T	0.00833808	0.0014023	0.00427492	0.00651367	16
rs7155595	14	77502546	C	A	0.00885162	0.00148508	0.0165739	0.00689007	16
rs3742365	14	104198251	C	T	0.0107929	0.0014159	0.0151352	0.00655884	26
rs35175834	15	47680815	A	G	0.0164032	0.00169847	0.00634418	0.00787839	42
rs28485305	15	74044197	C	T	0.00800666	0.00143887	-0.00579168	0.00668088	14
rs8042849	15	78817929	C	T	0.0192164	0.00146183	0.000104084	0.0067935	77
rs8042134	15	97514404	G	T	0.00994136	0.0014011	0.00651257	0.00649523	23
rs6598539	15	99204483	C	T	0.00815056	0.00138941	-0.000852593	0.00643962	15
rs11861214	16	746611	G	T	0.00945079	0.00168455	0.0298304	0.00785723	14
rs12708665	16	24728227	G	A	0.0090871	0.00153886	-0.00383759	0.00714608	16
rs57611503	16	31165795	G	A	0.00774344	0.00141026	0.00654462	0.00654497	14
rs889398	16	69556715	C	T	0.0092407	0.00141367	0.0206352	0.00656417	19
rs60952428	16	75640521	T	C	0.0134109	0.00241933	0.00674907	0.0112804	14
rs1050847	16	87443734	C	T	0.00797046	0.00140503	0.0188639	0.00653032	14
rs369230	16	89645437	T	G	0.00908882	0.001511	0.0102856	0.00699076	16
rs8614	17	27588806	A	C	0.0114612	0.00179679	0.0146722	0.00834449	18
rs732083	17	37834367	G	A	0.00834823	0.00147311	0.00097435	0.00683603	14
rs28635466	17	46983820	G	A	0.00844234	0.00150481	0.0228291	0.00703335	14
rs67596067	17	50333733	A	G	0.00887666	0.00145843	0.0145249	0.00675702	17
rs12967855	18	35138245	A	G	0.0081887	0.00147934	0.00287845	0.00686425	14
rs62098013	18	50863861	A	G	0.00856663	0.00145676	0.0110389	0.00675453	16
rs71367545	18	77576337	A	G	0.0103197	0.0017038	0.00935726	0.00789428	16
rs76608582	19	4474725	C	A	0.0216317	0.00344003	0.0274619	0.0158255	19
rs35343344	19	18471610	C	A	0.00918144	0.00159594	0.0246076	0.00742143	15
rs4814873	20	19616429	C	T	0.00971214	0.00163637	0.0119677	0.00760586	16
rs6119897	20	31145415	A	G	0.0128038	0.00162704	0.00933775	0.00756289	28
rs12480534	20	44761485	G	T	0.00890901	0.00154954	0.00482971	0.00718853	15
rs348809	20	59032097	G	A	0.00828381	0.00145602	0.0209519	0.00677273	14
rs6011779	20	61984317	C	T	0.0191152	0.00176364	0.0182222	0.00820571	52
rs147412694	21	40702786	A	G	0.0115726	0.00194865	-0.0260129	0.00909075	16
rs2838834	21	46665208	T	C	0.00936489	0.00151488	-0.0134831	0.00702629	17
rs136233	22	31212410	G	A	0.00995614	0.00176918	0.0228583	0.00814496	14
rs202645	22	41798520	G	A	0.0101598	0.00172497	0.00781286	0.00802639	15

## Sheet: ST7_BMI, education
rsid	chr_name	chrom_start	EA	NEA	BETA_BMI	BETA_EA	SE_BMI	SE_EA	BETA_outcome	SE_outcome
rs543874	1	177889480	G	A	-0.0479	0.00468	0.002	0.00213	-0.0211987	0.00788394
rs3101336	1	72751185	C	T	-0.0254	-0.01359	0.0016	0.00174	-0.012904	0.00655505
rs34517439	1	78450517	A	C	0.0391	-0.01112	0.003	0.00266	0.0260169	0.00980537
rs2820295	1	201800868	A	G	0.0235	-0.01084	0.0018	0.0018	0.0199998	0.00677022
rs17024393	1	110154688	C	T	-0.0644	-0.00417	0.0049	0.00504	-0.02385	0.0201956
rs657452	1	49589847	A	G	0.0188	-0.00315	0.0016	0.00174	0.00190527	0.00660636
rs11165643	1	96924097	T	C	0.0185	-0.00236	0.0016	0.00173	0.00115447	0.00653946
rs6656785	1	75005776	G	A	-0.0178	0.00071	0.0016	0.00176	-0.0162109	0.00658509
rs11588857	1	204587047	G	A	-0.0039	0.02208	0.0021	0.00208	0.000319018	0.00790159
rs12140153	1	62579891	G	T	-0.0353	0.0042	0.0034	0.00293	-0.0242641	0.0111787
rs2819336	1	44015809	C	T	-0.0028	0.01828	0.002	0.00177	-0.0260597	0.00670584
rs61813324	1	156049877	T	C	0.0289	-0.00985	0.0028	0.00256	0.0063254	0.00952677
rs2984618	1	47690438	T	G	0.0165	0.00011	0.0016	0.00173	0.00642067	0.00653274
rs1008078	1	91189731	T	C	0.0106	-0.01738	0.0019	0.00173	0.00645874	0.00659351
rs79113395	1	1590521	G	A	-0.02	0.00513	0.0022	0.00233	-0.0180477	0.00731468
rs10920678	1	190239907	A	G	0.0149	0.00027	0.0016	0.00171	0.0113673	0.00648059
rs3897821	1	243420388	G	A	-0.0057	0.01502	0.0018	0.0018	-0.00434083	0.00681433
rs10909880	1	2727804	C	T	-0.0135	0.00335	0.0016	0.00171	-0.00296513	0.00650228
rs197374	1	112289983	T	C	0.0141	-0.0087	0.0017	0.00175	0.0218447	0.00661001
rs4506495	1	98404234	C	T	-0.0156	0.01823	0.0023	0.00226	-0.0296287	0.00860177
rs4655141	1	23312025	C	T	-0.0173	0.00198	0.0022	0.00233	-0.0296603	0.00863182
rs2503185	1	66461401	A	G	0.013	-0.00665	0.0017	0.0017	0.0155619	0.00648212
rs12022461	1	33232525	G	A	-0.0167	0.00528	0.0022	0.00226	-0.00075675	0.00858954
rs61828641	1	174321997	A	G	0.0223	0.00168	0.003	0.00275	0.0239362	0.0103645
rs10779751	1	11284336	A	G	0.0131	-0.00342	0.0018	0.00192	0.0161893	0.00726232
rs6690195	1	96221653	T	C	0.0059	-0.01235	0.0019	0.0017	0.00893617	0.00644883
rs11264489	1	156480831	G	A	-0.0127	0.00545	0.0018	0.00177	-0.013186	0.00670671
rs12048139	1	195057186	G	A	-0.0148	0.00248	0.0021	0.00208	-0.00909249	0.00788978
rs2297600	1	32207581	G	T	-0.0136	0.01569	0.0024	0.00223	-0.0329333	0.00849241
rs7540542	1	159430327	G	T	-0.0019	-0.0131	0.0019	0.0019	-0.0235928	0.00728164
rs1058791	1	8413317	A	C	0.0051	-0.01518	0.0023	0.00227	0.014635	0.00866029
rs1325604	1	74907316	A	G	0.0023	-0.01408	0.0023	0.00213	0.0138527	0.00795136
rs587271	1	54743111	T	C	0.012	0.00268	0.0018	0.00187	0.00114123	0.00723215
rs7534091	1	118864616	G	A	-0.012	-0.00238	0.0018	0.00194	0.00449644	0.007346
rs12065553	1	80793118	G	A	-0.0121	0.00574	0.0019	0.00188	-0.0122703	0.00700017
rs7526754	1	209233764	C	T	-0.0115	0.00251	0.0018	0.00178	-0.0138837	0.00678183
rs4652135	1	175837673	C	A	-0.003	0.01219	0.0021	0.0019	-0.0062907	0.00724289
rs2491864	1	242986063	A	G	0.0129	-0.00354	0.002	0.00205	0.0129086	0.00778117
rs61740466	1	19934900	G	A	-0.0142	0.00245	0.0022	0.002	-0.0120501	0.00757096
rs7161	1	44438974	C	T	-0.0074	0.01278	0.0019	0.00205	-0.00651368	0.00778018
rs11118308	1	219633869	A	G	0.0098	0.00119	0.0016	0.00171	0.0142317	0.00645891
rs79906980	1	57887985	T	C	0.0158	-0.00645	0.0026	0.00239	0.0272462	0.0087394
rs12031634	1	34584393	G	A	-0.0122	0.00225	0.0021	0.00187	-0.00117749	0.00705642
rs10745307	1	110580215	A	G	0.0056	-0.00994	0.0019	0.00171	0.0249747	0.0064757
rs34394051	1	6853091	A	G	0.006	-0.01392	0.0026	0.0024	0.0181828	0.00884807
rs10864728	1	230304914	A	G	0.011	-0.00267	0.0019	0.00176	0.0119433	0.00659854
rs10915199	1	28813922	G	A	-0.0022	0.01039	0.0018	0.00183	-0.00461829	0.00696152
rs74887628	1	147032779	A	G	0.0305	-0.00457	0.0054	0.00466	0.00996116	0.0178123
rs12029988	1	221948869	T	C	0.0082	-0.00948	0.0017	0.0017	0.0211467	0.00648522
rs4951588	1	212500433	T	C	0.0002	-0.0096	0.0017	0.00173	0.00367883	0.00654752
rs13021737	2	632348	G	A	-0.0578	0.00483	0.0021	0.00227	-0.0247414	0.00857215
rs10182181	2	25150296	G	A	-0.0327	-0.00111	0.0016	0.0017	-0.00644936	0.00643306
rs77165542	2	430975	C	T	-0.0939	-0.00123	0.0053	0.00497	-0.0634169	0.0178931
rs4671328	2	58935282	T	G	0.0214	-0.00336	0.0017	0.00175	-0.00857486	0.00651124
rs11123818	2	100867308	G	A	-0.0131	0.02081	0.0017	0.00175	-0.013743	0.00662967
rs6545714	2	59307725	G	A	-0.0194	0.00445	0.0016	0.00174	-0.0116705	0.00656904
rs11678980	2	162101261	A	G	0.0084	-0.01744	0.002	0.00172	0.00398453	0.00666253
rs7599312	2	213413231	G	A	-0.0182	0.00485	0.0018	0.0019	-0.000366603	0.00731217
rs4482463	2	205375909	C	A	-0.031	-0.00428	0.0031	0.00323	0.00355741	0.0121739
rs7588437	2	181575281	G	A	-0.0165	0.00639	0.0017	0.00177	-0.00375217	0.00670146
rs13428598	2	144250487	C	T	-0.0038	0.01649	0.0019	0.00175	-0.0345036	0.0066131
rs1455349	2	199497285	A	G	0.0004	0.01607	0.0017	0.0017	-0.00192428	0.00649123
rs930295	2	50233352	A	C	0.0208	-1e-05	0.0023	0.0023	0.0203207	0.00867279
rs10929925	2	6155557	C	A	-0.0142	0.00259	0.0016	0.00171	0.00434772	0.00650679
rs10197031	2	105454590	C	T	-0.0161	-0.00111	0.0019	0.00188	-0.00576297	0.0071147
rs2861685	2	67837553	T	C	0.0165	0.00039	0.0019	0.00173	0.00506131	0.00651479
rs429343	2	147903382	A	G	0.0146	-0.00063	0.0017	0.00172	0.0134871	0.00651565
rs6720868	2	230663576	T	C	0.0154	-0.00554	0.0018	0.00182	0.00195235	0.00692492
rs4973618	2	229002620	G	A	-0.0148	0.01109	0.0018	0.00179	-0.0215716	0.0067676
rs12714199	2	86812549	C	T	-0.0141	0.00221	0.0017	0.00176	-0.00468839	0.00661569
rs7561278	2	48954905	T	C	0.0169	-0.00782	0.0021	0.00205	0.00153185	0.00783211
rs935166	2	26949366	G	A	-0.0152	0.00777	0.0019	0.0017	-0.0226101	0.00643178
rs16846463	2	142316255	G	A	-0.0016	0.02256	0.0032	0.00283	-0.0105633	0.0106488
rs6725931	2	220205146	T	C	0.0187	-0.01147	0.0024	0.00242	0.00936816	0.00902623
rs76076331	2	10977585	C	T	-0.0094	0.01873	0.0029	0.00248	-0.0185584	0.00982783
rs264941	2	104297420	C	A	-0.0124	0.0081	0.0017	0.0017	-0.00830145	0.00643732
rs34234296	2	175166636	G	A	-0.0145	0.00083	0.002	0.00177	-0.0152486	0.00665339
rs10185199	2	40282202	G	A	-0.0143	0.00458	0.002	0.00192	-0.0110889	0.00735942
rs4988235	2	136608646	A	G	0.0124	-0.0041	0.0017	0.00194	0.00274896	0.007607
rs10192119	2	164581241	G	T	-0.0151	0.00888	0.0021	0.0023	-0.00586776	0.00884114
rs13422673	2	155474355	C	T	-0.0002	-0.01201	0.0017	0.0017	0.00565017	0.00645271
rs16825005	2	212304565	A	G	0.0124	-0.00677	0.0018	0.00188	0.0147536	0.00711963
rs16824376	2	198684342	C	T	-0.0146	0.00427	0.0021	0.00216	-0.0119037	0.00815925
rs12477385	2	166144850	G	T	-0.0139	0.01104	0.002	0.00202	-0.00295426	0.00770255
rs10168563	2	35552173	A	G	0.0126	-0.00458	0.0018	0.00185	0.00331196	0.00702978
rs35752752	2	194022118	A	G	0.0086	-0.01228	0.002	0.00181	0.0088993	0.00676648
rs10169594	2	41637688	C	T	-0.012	0.00858	0.0018	0.00176	-0.00757423	0.00669936
rs6545863	2	61623476	T	C	0.0028	0.01573	0.0024	0.00242	0.00229763	0.00917583
rs13010566	2	125873208	A	C	0.001	-0.0106	0.0017	0.0017	-0.00717716	0.00644032
rs10205801	2	233597196	G	A	-0.0032	-0.01053	0.0017	0.00171	-0.000175769	0.00645801
rs12712269	2	107564115	T	C	0.0071	-0.01063	0.002	0.00174	0.0106051	0.00661767
rs2317006	2	236867805	G	A	-0.0103	0.00387	0.0017	0.00171	-0.00126201	0.00647167
rs79552484	2	51086538	A	C	0.0196	-0.01906	0.0036	0.0032	0.0396565	0.0120539
rs10856785	2	16650175	T	C	0.007	-0.01132	0.0019	0.00192	0.0255167	0.00723457
rs7563879	2	207198722	T	C	0.0099	0.00289	0.0017	0.00171	0.0110428	0.00646198
rs56133507	2	172818467	G	T	-0.0131	0.0125	0.0024	0.00215	-0.00555719	0.00805995
rs2139056	2	180896761	T	C	0.006	-0.00984	0.0017	0.0017	0.0082628	0.00645239
rs67872798	2	133529793	T	C	0.018	-0.0047	0.0031	0.00281	-0.003848	0.0106389
rs2111877	2	159388014	C	T	-0.0135	0.00022	0.0024	0.00238	-0.00433102	0.00909795
rs17020497	2	81826131	A	G	0.014	-0.01171	0.0025	0.00251	0.0426505	0.0093719
rs3770890	2	36657992	G	T	-0.0297	0.0072	0.0053	0.0056	-0.0470833	0.0203743
rs191092	2	80499641	T	C	0.0033	0.01634	0.0028	0.00296	-0.0217209	0.0109138
rs4667025	2	186150287	G	A	-0.0001	0.00957	0.0019	0.00174	-0.00530399	0.00657749
rs13090388	3	49391082	C	T	-0.0176	0.02852	0.0021	0.00184	-0.023998	0.00700679
rs4234589	3	185818882	A	G	0.035	0.01116	0.0024	0.0025	0.0375627	0.0094729
rs7631156	3	131751628	A	G	0.0215	-0.00032	0.0018	0.00184	0.022602	0.00688657
rs9818122	3	85861064	C	T	-0.0228	0.00288	0.002	0.0021	-0.0151712	0.00792215
rs16851483	3	141275436	T	G	0.0352	-0.0127	0.0034	0.00345	0.0483456	0.0127995
rs2365389	3	61236462	C	T	-0.0168	0.00301	0.0016	0.00172	-0.0159652	0.00655628
rs1492014	3	94071481	C	T	-0.0171	0.00812	0.0017	0.00172	-0.0147391	0.00647509
rs687339	3	135932359	T	C	0.0188	-0.00183	0.0019	0.00205	0.0219107	0.00769606
rs39654	3	173095123	G	A	-0.0163	0.0018	0.0017	0.00171	-0.0267972	0.00647522
rs171390	3	154038412	C	T	-0.015	0.00391	0.0017	0.00173	-0.0095161	0.00655772
rs72906474	3	47817007	G	T	-0.0169	0.00892	0.0019	0.00174	-0.00277155	0.00659717
rs6804842	3	25106437	G	A	-0.0141	-0.00107	0.0016	0.00172	-0.0100489	0.00651345
rs1436348	3	104612668	G	A	-0.0147	0.0019	0.0017	0.00172	-0.00365563	0.00651644
rs2036281	3	71589755	G	T	-0.0057	0.01412	0.0017	0.00174	-0.0129394	0.00657493
rs9827823	3	84221774	T	C	0.0182	-0.00168	0.0023	0.00239	0.00756476	0.00896003
rs7640424	3	107820063	C	T	-0.0135	0.01068	0.0018	0.00184	-0.00951626	0.00694533
rs11128021	3	88139016	G	A	-0.0181	0.00787	0.0024	0.00237	-0.015023	0.00890317
rs10510419	3	12426936	G	T	-0.0168	0.00673	0.0023	0.0024	-0.00879667	0.00907369
rs11915371	3	70539559	C	A	-0.0154	0.0102	0.0021	0.00209	-0.0208396	0.00791224
rs35475880	3	168853348	G	T	-0.0015	-0.01511	0.0024	0.00208	0.0102995	0.00792657
rs12636480	3	82719412	T	G	0.0128	-0.00822	0.0018	0.00177	0.00366359	0.00670694
rs6443750	3	181329682	C	T	-0.0152	0.00668	0.0021	0.0022	-0.00563458	0.00812965
rs17681451	3	114399296	G	A	-0.0225	0.00966	0.0031	0.00313	-0.0184781	0.0117944
rs6809307	3	156862041	T	C	0.0139	-0.00071	0.0019	0.00196	-0.00104103	0.00738529
rs3752904	3	183996068	C	T	-0.0116	0.00067	0.0016	0.0017	-0.00235741	0.0064382
rs4858193	3	20441050	T	C	0.0133	-0.00628	0.0019	0.00189	0.0183904	0.00718496
rs13062093	3	35667057	G	T	-0.0122	0.00457	0.0017	0.00176	-0.0261461	0.00665358
rs4677812	3	194863794	C	A	-0.0129	0.00315	0.0019	0.0019	-0.00328454	0.00716069
rs9844531	3	53171822	A	G	0.0144	-0.00766	0.0021	0.00186	0.0180508	0.0070034
rs60771966	3	9507257	T	C	0.0217	0.00107	0.0032	0.00281	0.0211648	0.0106538
rs9826775	3	156295341	A	G	0.0155	-0.00111	0.0024	0.00237	0.00658308	0.0089709
rs2373	3	116579622	A	C	0.0062	-0.01221	0.0019	0.00188	0.00511553	0.00705612
rs35959625	3	196131941	T	C	0.0128	-0.00742	0.002	0.00177	0.0110463	0.00669553
rs9289300	3	127144988	T	C	0.0017	-0.01512	0.0026	0.00234	0.0010045	0.0088649
rs2600226	3	12928762	C	T	-0.0116	0.00386	0.0018	0.00181	-0.0123208	0.00691968
rs9818643	3	42491044	A	C	0.0129	0.00098	0.0021	0.00185	0.0123902	0.00704684
rs550025	3	62707595	T	C	0.0128	0.00206	0.0021	0.00208	0.0101425	0.00785437
rs13078509	3	70881429	T	C	0.0345	-0.0185	0.0057	0.00574	0.0415101	0.0211235
rs6441396	3	161406842	A	G	0.0115	-0.00334	0.0019	0.0017	0.00449238	0.00645667
rs9985296	3	36889621	T	C	0.0061	-0.01048	0.0018	0.00175	0.00409484	0.00664057
rs34184235	3	86192846	C	T	-0.0115	0.00834	0.0019	0.00171	-0.000199232	0.00648884
rs9289074	3	116858995	C	T	-0.0118	0.00276	0.002	0.00197	-0.0103192	0.00751642
rs6783054	3	11672805	A	C	0.0099	0.00236	0.0017	0.0017	-0.00750757	0.00651512
rs1048637	3	13358171	G	T	-0.0094	0.00294	0.0017	0.00175	0.00307266	0.00645461
rs10938397	4	45182527	G	A	-0.0322	0.00655	0.0016	0.00172	-0.010873	0.00650645
rs13107325	4	103188709	T	C	0.0468	-0.0188	0.0032	0.00344	0.0800437	0.0120383
rs34811474	4	25408838	G	A	-0.0293	0.00868	0.0023	0.00214	-0.0419119	0.00766221
rs1296328	4	137083193	A	C	0.0166	-0.00242	0.0017	0.00173	0.00448377	0.00650342
rs1391438	4	106151843	C	T	-0.0004	0.0167	0.0017	0.00183	-0.00805755	0.00695236
rs12643771	4	140753103	C	T	-0.0114	0.01518	0.0021	0.00184	-0.0118856	0.00696952
rs4864201	4	130731284	T	C	0.0137	-0.0003	0.0017	0.00178	0.0156362	0.00675036
rs337637	4	38604470	G	A	-0.0137	0.01123	0.0017	0.00177	-0.00412634	0.00663096
rs2192158	4	55505360	A	G	0.0137	-0.00309	0.0017	0.00171	0.0243694	0.00645335
rs363096	4	3180021	T	C	0.0055	-0.01363	0.0017	0.00172	0.0106744	0.00651199
rs13141210	4	67891641	C	T	-0.0104	0.01361	0.0019	0.00172	-0.0223252	0.0064582
rs2347526	4	159853577	T	C	0.0077	-0.01395	0.002	0.00179	0.00323057	0.00676476
rs13110266	4	162129844	G	A	-0.0124	0.003	0.0016	0.00173	-0.0162397	0.00653574
rs56260582	4	28513530	A	G	0.0206	0.00112	0.0027	0.00244	0.0270153	0.00942431
rs28431181	4	20206094	A	G	0.0216	0.00148	0.0029	0.00253	0.0192312	0.00974604
rs4148155	4	89054667	A	G	0.0192	-0.00038	0.0026	0.00271	0.0258186	0.0101193
rs1346841	4	65651730	G	A	-0.0126	0.00564	0.0017	0.00174	0.00102474	0.00657511
rs6449393	4	18507692	C	A	-0.0131	0.00461	0.0018	0.0018	-0.0111888	0.00683155
rs3914628	4	147438019	T	C	0.0165	0.00085	0.0023	0.00245	0.00366013	0.00914751
rs17598675	4	176647637	T	C	0.0011	-0.01199	0.0017	0.0017	0.00728478	0.0064842
rs2597883	4	112609894	A	G	0.0116	-0.00222	0.0018	0.0018	0.00542952	0.00677648
rs11732657	4	172427073	A	G	0.0059	-0.01274	0.0021	0.00197	0.0045831	0.00736741
rs3796432	4	96030402	G	T	-0.0113	0.00568	0.0018	0.00176	0.00666185	0.00669652
rs6812882	4	52772984	C	T	-0.0115	0.00017	0.0018	0.00187	-0.0137764	0.00706089
rs13145650	4	122963344	T	C	0.0092	-0.01918	0.0034	0.00306	0.0236597	0.011448
rs55974445	4	147893585	T	G	0.0055	-0.01158	0.0021	0.00186	0.00210098	0.00709907
rs1437842	4	173597016	G	A	-0.0106	0.00515	0.0017	0.0017	-0.00884371	0.00644726
rs1128956	4	183724005	T	G	0.0001	-0.01387	0.0025	0.00228	0.00811759	0.0084007
rs4286488	4	94440026	A	G	0.0121	-0.009	0.002	0.002	0.0158156	0.00760656
rs115454970	4	67091953	T	G	0.0109	-0.01185	0.0022	0.00199	0.00457285	0.00750366
rs17630894	4	171532023	T	G	0.0151	-0.00481	0.0025	0.00249	0.00537028	0.00933081
rs72649373	4	80609966	C	T	-0.0167	0.00754	0.0028	0.00242	-0.00819395	0.00938071
rs1492767	4	55221467	T	C	0.0095	0.0013	0.0016	0.0017	0.0115276	0.00641836
rs7678054	4	95093855	G	A	-0.0099	-0.00129	0.0017	0.0017	0.00599694	0.00643675
rs4833625	4	120614593	G	A	-0.0107	0.00302	0.0019	0.00191	-0.00886555	0.00708514
rs3733251	4	77192838	C	A	-0.0132	0.00492	0.0023	0.00232	-0.00781885	0.0088587
rs35408866	4	187743245	A	G	0.0159	-0.00398	0.0028	0.00259	0.0112841	0.00944315
rs112687095	4	1777045	A	G	0.0007	0.01325	0.0026	0.00238	-0.0132602	0.00864368
rs2324075	4	23723119	C	T	-0.0025	0.01042	0.0021	0.00187	-0.0158861	0.00705543
rs2112347	5	75015242	T	G	0.0276	-0.00571	0.0017	0.00177	-0.000286225	0.00671579
rs4700393	5	60098267	G	A	-0.002	-0.02086	0.0019	0.0017	-0.00598843	0.00643625
rs1501673	5	87963600	A	G	0.0289	0.0195	0.0025	0.00253	0.00875338	0.00956741
rs40067	5	107439012	G	A	-0.0252	0.00107	0.0023	0.00226	-0.00151602	0.00858576
rs7715256	5	153537893	G	T	-0.0158	-0.00067	0.0016	0.00172	-0.00766386	0.00649997
rs7713317	5	95716722	G	A	-0.0166	0.00077	0.0018	0.00188	-0.0230921	0.00710347
rs2053682	5	170599327	A	C	0.017	-0.00278	0.0018	0.00182	0.009791	0.00694506
rs4700608	5	63026280	C	T	-0.0155	0.01044	0.0017	0.0017	-0.0145393	0.00643224
rs13174863	5	139080745	G	A	-0.0197	-0.00137	0.0023	0.00238	-0.0254556	0.00906943
rs10942267	5	80841914	A	G	0.0148	0.00115	0.0018	0.00184	-0.00357374	0.00690564
rs1469249	5	113837198	A	G	0.0103	-0.01671	0.0021	0.0021	0.0172236	0.0079163
rs12652212	5	88808594	G	A	-0.0131	0.00449	0.0016	0.00172	-0.0127796	0.00652243
rs1159692	5	63977815	A	C	0.0135	-0.00166	0.0017	0.0017	0.0109273	0.00653712
rs7730004	5	43191033	T	C	0.0139	-0.00436	0.0018	0.00181	0.00518793	0.0068738
rs6882366	5	95864693	C	T	-0.0131	-0.00191	0.0017	0.00174	-0.00523228	0.00657901
rs2731670	5	176848019	C	A	-0.0043	0.0129	0.0018	0.00173	-0.00311823	0.00654765
rs6864049	5	124330522	G	A	-0.0121	0.01028	0.0016	0.0017	-0.000299129	0.00652332
rs17563464	5	26913774	A	C	0.0022	-0.01477	0.0022	0.00212	-0.00409639	0.00782383
rs698147	5	3513485	A	G	0.0116	-0.00445	0.0017	0.00171	0.00775254	0.00646334
rs2962334	5	86879056	T	G	0.0396	-0.00392	0.0059	0.00594	-0.00453821	0.0229987
rs6556982	5	92201080	G	T	-0.0029	-0.01151	0.0017	0.00173	-0.00664448	0.00656155
rs11954162	5	120138772	C	A	-0.0021	0.0123	0.0019	0.00185	-0.0167219	0.00707913
rs11739877	5	105876806	T	C	0.0116	0.00153	0.0018	0.00176	-0.00215713	0.00663522
rs31940	5	11476812	G	A	-0.0049	0.01548	0.0027	0.00246	-0.0100664	0.00932979
rs37496	5	57588661	C	T	-0.0024	0.01068	0.0019	0.0017	-0.00180698	0.00644899
rs2964010	5	153208841	T	C	0.0112	-0.00412	0.0018	0.00179	0.0143484	0.00680681
rs10940921	5	30808645	T	G	0.0001	0.01089	0.0017	0.00177	-0.00864016	0.00655004
rs1363862	5	59670035	A	G	0.0026	-0.01171	0.0019	0.00192	-0.00326972	0.00723324
rs7704281	5	50591460	A	G	0.0248	-0.00378	0.0041	0.00426	0.0468757	0.01621
rs1459192	5	63944519	C	T	-0.0109	0.00029	0.0018	0.00181	-0.00376697	0.00685
rs12519073	5	136776762	T	C	0.0062	-0.01221	0.002	0.00202	0.0048031	0.00772881
rs982305	5	164562193	G	A	-0.0105	-0.00074	0.0017	0.00176	0.00280197	0.00663515
rs3890802	5	152081927	G	A	-0.0081	-0.01133	0.0019	0.00191	-0.00432997	0.00717179
rs2416214	5	108943485	C	A	-0.0053	0.00997	0.0017	0.00172	-0.00800697	0.00650342
rs13163753	5	3279283	C	T	-0.0005	0.01153	0.0021	0.00202	0.00315321	0.00760234
rs12655753	5	122682812	G	A	-0.0109	-0.02903	0.0051	0.00509	0.0433462	0.0214333
rs11740501	5	137883734	G	A	-0.0119	0.00178	0.0021	0.00207	-0.0171811	0.00773524
rs869593	5	158430875	T	G	0.0111	0.00085	0.002	0.00196	0.0145729	0.00745727
rs2167763	5	93257240	G	A	-0.0006	0.01023	0.0019	0.00185	-0.00484564	0.00701597
rs12515239	5	144692199	C	T	-0.0118	0.0007	0.0022	0.00196	-0.0109114	0.00726731
rs151956	5	106784227	G	A	-0.0037	0.00982	0.0018	0.0018	-0.00559399	0.0067775
rs2206277	6	50798526	T	C	0.0408	-0.00344	0.0021	0.00219	0.0212064	0.00841443
rs2744974	6	34579431	T	C	0.0261	-0.00366	0.0017	0.00183	0.0231103	0.00683868
rs9372625	6	98344031	G	A	-0.0146	0.02383	0.0017	0.00176	-0.0113902	0.00664909
rs2436728	6	40365601	A	G	0.0189	-0.00688	0.0017	0.00172	0.0145805	0.00634869
rs768023	6	108876002	A	G	0.0161	0.0095	0.0016	0.00175	0.0171927	0.0066569
rs13191362	6	163033350	A	G	0.0235	-0.00789	0.0025	0.0026	0.0234846	0.00972603
rs1327259	6	51177811	A	G	0.0157	-0.00306	0.0017	0.00174	0.0142416	0.0066315
rs6557171	6	152234593	T	C	0.0032	-0.01567	0.0018	0.00181	0.0182574	0.00677273
rs9294260	6	83433228	A	G	0.014	-0.00544	0.0016	0.0017	0.0138774	0.00648918
rs2228213	6	12124855	G	A	-0.0144	0.00177	0.0017	0.00179	0.00187685	0.00675631
rs9349957	6	14723743	T	C	0.0014	0.01892	0.0025	0.00227	-0.0371878	0.00834808
rs2179152	6	26325888	T	C	0.0031	-0.01455	0.0017	0.00176	0.0253903	0.00661439
rs2357760	6	120213880	A	G	0.0143	-0.00166	0.0017	0.00181	0.00479198	0.00690015
rs6909685	6	97753952	C	T	-0.0149	0.00456	0.0018	0.00181	-0.0131282	0.00689338
rs72828517	6	19036035	C	T	-0.0116	-0.01836	0.0025	0.00224	0.0160849	0.00837451
rs12527426	6	153392002	A	G	0.015	-0.00742	0.0019	0.00187	0.0186679	0.00711139
rs1358980	6	43764551	C	T	-0.0129	0.00099	0.0017	0.00172	-0.0153117	0.00648586
rs2246012	6	131898208	C	T	-0.0161	-0.00464	0.0022	0.00228	-0.00767081	0.00858888
rs2523586	6	31327435	T	G	0.0139	-0.00075	0.0019	0.00195	0.00325113	0.00715644
rs2229768	6	26104280	T	C	0.0134	-0.00103	0.0019	0.002	-0.00583494	0.00753114
rs9478496	6	154333183	C	T	-0.0157	0.00131	0.0023	0.00227	-0.00918275	0.00869591
rs12194370	6	143178146	A	G	0.0149	-0.00513	0.0022	0.00214	0.0120339	0.0080482
rs794614	6	119284884	A	G	0.0018	-0.01367	0.0021	0.00208	0.00666579	0.00776071
rs62399870	6	34249341	C	T	-0.0178	-0.00098	0.0027	0.00244	-0.012726	0.00930234
rs9342482	6	66223843	G	T	-0.0062	0.01264	0.0022	0.00197	0.000888408	0.00743592
rs9688431	6	73922654	T	C	0.0212	-3e-05	0.0034	0.00364	0.00535097	0.0138242
rs9499858	6	104853996	T	C	0.0134	0	0.0022	0.00217	0.00279494	0.0082636
rs1269175	6	126040435	A	G	0.0105	0.00611	0.0017	0.0017	0.0170008	0.00647712
rs9388346	6	124925864	T	C	0.0142	0.00175	0.0023	0.00234	0.00772554	0.00875456
rs4716376	6	170071322	A	G	0.002	0.01182	0.0021	0.00194	0.00332293	0.00739387
rs6916553	6	70146918	G	A	-0.0121	0.002	0.002	0.00201	0.00337928	0.00757836
rs11242860	6	3463536	A	C	0.0038	-0.0101	0.0017	0.00171	0.0114303	0.00647599
rs8180666	6	142026555	A	C	0.0118	-0.00464	0.002	0.002	0.000862274	0.0076129
rs9375702	6	130384187	C	T	-0.0106	-0.00088	0.0018	0.00184	0.00388992	0.00695184
rs12197866	6	142706063	T	C	0.0126	-0.00392	0.0022	0.00219	0.0026833	0.00821779
rs9320493	6	114742697	A	G	0.0022	0.01394	0.0024	0.0024	-0.0165687	0.00904003
rs62388202	6	13068417	C	T	-0.0157	0.00705	0.0027	0.00244	0.000861544	0.00901694
rs6915002	6	54028069	T	C	0.0099	-0.00117	0.0017	0.00173	0.014321	0.00652793
rs7744847	6	96534673	G	T	-0.0005	0.00985	0.0017	0.00174	-0.00176699	0.00659234
rs9370410	6	55171842	A	G	0.0105	-0.00029	0.0019	0.00188	0.00283893	0.0070997
rs9386774	6	109561646	C	T	-0.0043	0.00953	0.0017	0.00171	-0.00596678	0.00649707
rs62425398	6	166416028	A	C	0.0173	0.00589	0.0031	0.00284	0.0145653	0.0104345
rs17207196	7	75101065	C	T	-0.022	0.00906	0.0017	0.00179	-0.0188961	0.00651632
rs4476935	7	112987650	C	T	-0.017	0.00445	0.0017	0.00171	-0.0113468	0.00648587
rs2299383	7	103418846	T	C	0.0162	0.00253	0.0016	0.00172	0.0125256	0.00653687
rs71245092	7	76679561	A	G	0.0244	0.00372	0.0027	0.00273	0.0220951	0.00926724
rs79265434	7	24621381	A	G	0.0088	-0.02331	0.003	0.00262	0.0125961	0.0100044
rs215669	7	32378979	G	A	-0.0149	0.00947	0.0017	0.00175	-0.00277105	0.00663705
rs10953740	7	113460282	A	G	0.0144	-0.00124	0.0017	0.00172	-0.00363907	0.00646704
rs35417702	7	71739916	T	C	0.0036	-0.01445	0.0019	0.0017	0.0107867	0.00643663
rs62444881	7	2052318	C	T	-0.0151	0.01815	0.0025	0.00217	-0.0416286	0.00845657
rs13240600	7	99064466	A	G	0.018	-0.00422	0.0022	0.00233	-0.000583583	0.00890937
rs2971970	7	133643778	T	G	0.0053	-0.01654	0.0021	0.00207	0.015995	0.0077885
rs10499694	7	50614173	A	G	0.013	0.00304	0.0016	0.0017	0.0093577	0.00644092
rs2289379	7	44804225	C	T	-0.0137	0.00734	0.0018	0.00174	-0.0127944	0.00660068
rs2283006	7	93085722	A	G	0.0132	0.0016	0.0017	0.0017	-0.000199538	0.00645681
rs2907948	7	150638484	G	A	-0.0145	0.00257	0.0019	0.00198	-0.0118159	0.00744732
rs1637746	7	2233871	G	A	-0.0057	-0.01557	0.0023	0.00205	0.0107248	0.00771891
rs4726070	7	151328218	G	A	-0.0057	0.01251	0.0017	0.00174	0.0113613	0.00658649
rs320692	7	137043484	A	C	0.0056	-0.01204	0.0017	0.0017	0.0127608	0.0064505
rs7791133	7	135237096	C	A	-0.0014	-0.01223	0.0018	0.00176	0.0175336	0.0066502
rs10237317	7	70045941	G	A	-0.0112	-0.00575	0.0017	0.00172	-0.00221571	0.0065545
rs7802342	7	137435925	G	T	-0.0124	0.00013	0.0019	0.00189	-0.00381329	0.00710032
rs17551064	7	49869771	G	A	-0.0043	0.01493	0.0023	0.0023	-0.00707614	0.00868616
rs213518	7	26941065	C	T	-0.0153	0.00098	0.0024	0.00244	0.0127055	0.00913258
rs37976	7	8014957	C	T	-0.0036	0.01068	0.0017	0.00171	-0.00903478	0.00650651
rs4730347	7	78138925	A	G	0.0099	-0.00159	0.0016	0.0017	0.0252118	0.0064351
rs6959891	7	54714000	G	A	-0.0039	0.01136	0.0019	0.00189	-0.00622176	0.00716968
rs810364	7	74140051	C	T	-0.0111	5e-05	0.0019	0.00192	-0.00508642	0.00706665
rs7779296	7	6779270	G	A	-0.0103	0.00761	0.0018	0.00194	0.000495892	0.0070933
rs8180706	7	117668083	T	C	0.0018	-0.0098	0.0017	0.0017	0.0067986	0.00649692
rs56211164	7	158016764	G	A	-0.0128	-0.0017	0.0022	0.002	-0.00046587	0.00751242
rs9638713	7	14645949	A	G	0.0298	0.00136	0.0052	0.0056	0.00361119	0.0205028
rs6958689	7	128373609	A	G	0.0028	-0.01121	0.0022	0.00198	0.00197057	0.00742268
rs10953766	7	114313218	G	A	-0.0079	0.00975	0.0017	0.00172	-0.0172229	0.00653439
rs2283076	7	126478190	G	A	-0.0053	0.01143	0.002	0.00204	-0.00917996	0.00766018
rs2141277	7	39099178	A	G	0.0008	0.00952	0.0019	0.0017	0.0117519	0.00646628
rs567003	7	105341608	G	A	-0.0004	0.00986	0.0018	0.00179	-0.00790345	0.00676855
rs17405819	8	76806584	T	C	0.0211	-0.00565	0.0018	0.00186	0.00101579	0.00704048
rs4240673	8	10787612	T	C	0.0175	-0.00257	0.0016	0.00171	0.0433783	0.00647155
rs1808629	8	73435964	G	A	-0.0202	6e-05	0.002	0.00183	-0.00131969	0.00696773
rs1566085	8	142624527	G	T	-0.0116	0.01645	0.0019	0.00171	-0.0193592	0.0065057
rs3808477	8	116670347	C	T	-0.0182	0.00312	0.0019	0.00189	-0.0137688	0.00714066
rs2725370	8	30852826	T	C	0.0156	-0.01536	0.0021	0.00187	0.0146035	0.00701145
rs12680842	8	95582606	A	G	0.0142	-0.00782	0.0017	0.00181	0.00233723	0.00691451
rs13263601	8	14095900	C	A	-0.0145	0.00558	0.0018	0.00179	-0.0191748	0.00673209
rs72673947	8	118884379	G	A	-0.0223	0.00276	0.0031	0.00273	0.0158501	0.0105671
rs2196618	8	85089437	G	A	-0.0137	-0.00171	0.0019	0.00192	0.00291002	0.00731311
rs12681792	8	62054463	A	C	0.015	-0.00338	0.0021	0.00213	0.00902559	0.00817013
rs77702622	8	143367857	A	G	0.0067	-0.02447	0.0039	0.00351	-0.0156618	0.0129107
rs2466103	8	32412304	G	T	-0.0121	0.0017	0.0018	0.00186	-0.00301982	0.00699411
rs12334877	8	67194171	G	A	-0.0144	0.00469	0.0021	0.00213	-0.0137709	0.00816138
rs10101364	8	20634888	T	C	0.012	-0.00032	0.0018	0.00181	0.00776905	0.00689246
rs2974295	8	42369929	C	T	-0.0045	0.01098	0.0019	0.0017	0.0132523	0.00642776
rs837080	8	130925116	T	C	0.0046	-0.01092	0.0017	0.0017	0.00042126	0.00644683
rs12675099	8	132879272	G	A	-0.0164	-0.00481	0.0026	0.00271	-0.00823736	0.0100559
rs7010578	8	25654527	T	C	0.0111	-0.00534	0.0018	0.00184	0.00605485	0.00697444
rs7832318	8	28110414	A	G	0.0101	9e-05	0.0017	0.00176	0.00738963	0.00665695
rs1383592	8	106430676	A	G	0.0122	-0.00866	0.0021	0.0021	0.0159385	0.00800631
rs12386885	8	87766769	T	C	0.0151	-0.01194	0.0026	0.0023	0.0111951	0.00868673
rs113182709	8	143297485	G	A	-0.0018	0.03225	0.0062	0.00567	-0.0059576	0.0204899
rs6991323	8	124149944	C	T	-0.0099	0.00046	0.0018	0.00178	0.00394733	0.00676892
rs2120710	8	93210803	A	G	0.0101	-0.00545	0.0018	0.0018	0.00913694	0.00679782
rs10110189	8	15393380	C	T	-0.0156	0.00969	0.0028	0.00294	-0.00264871	0.010944
rs7029718	9	23358495	A	G	0.0102	0.02439	0.0019	0.00174	0.00171454	0.0065273
rs10968576	9	28414339	G	A	-0.0237	-0.00135	0.0017	0.00182	-0.00604928	0.0068665
rs10810399	9	15562879	G	A	-0.0184	0.00453	0.0017	0.00171	0.00139272	0.00649571
rs3847225	9	1790685	A	C	0.0011	-0.01666	0.002	0.00173	-0.00475183	0.00659139
rs10733682	9	129460914	A	G	0.0148	-0.00088	0.0016	0.0017	0.00826005	0.00653925
rs10989064	9	103111965	T	C	0.0161	-0.00482	0.0018	0.00182	0.0106548	0.0069275
rs4382592	9	134870755	T	G	0.0087	-0.01636	0.0018	0.00185	0.0041475	0.00702374
rs10962552	9	16723742	T	C	0.0224	-0.01008	0.0026	0.00231	0.0266588	0.00864313
rs6476617	9	37200103	G	A	-0.0149	-0.00158	0.0017	0.00176	-0.0216073	0.00665801
rs10992867	9	96461013	A	G	0.0162	-0.00834	0.0019	0.00195	0.0200118	0.00739355
rs1928295	9	120378483	T	C	0.0134	-0.00638	0.0016	0.00171	0.00576119	0.00649208
rs4468007	9	124594339	C	T	-0.0072	0.01278	0.0017	0.00171	-0.00959942	0.00647365
rs4734	9	131018639	G	T	-0.0176	0.00614	0.0024	0.00237	-0.0205364	0.00897416
rs7357754	9	92207308	G	A	-0.012	0.00779	0.0017	0.0017	-0.00919666	0.00645251
rs7049246	9	11880391	G	T	-0.0119	0.00386	0.0017	0.0017	-0.00247395	0.00643619
rs7024334	9	109072075	T	G	0.0135	-0.005	0.002	0.00205	0.00264666	0.0077542
rs2134858	9	73837155	C	T	-0.0117	0.00203	0.0017	0.0017	-0.00800575	0.00643256
rs7025335	9	82433798	A	G	0.004	-0.01145	0.0017	0.00171	0.00491295	0.00647142
rs10968114	9	27800007	A	C	0.0113	-0.00471	0.0017	0.00176	-0.00204492	0.00646578
rs1877875	9	120664469	C	T	-0.0109	-0.00598	0.0017	0.00172	-0.00782915	0.006494
rs2777768	9	84186734	A	G	0.0119	-0.00542	0.0019	0.00193	-0.00227487	0.0072633
rs13292270	9	13940536	A	G	0.0131	-0.00079	0.0022	0.00215	-0.0108613	0.00815764
rs1105307	9	72046040	G	A	-0.0041	-0.01173	0.0019	0.00195	0.00376873	0.00736818
rs3829849	9	129390800	T	C	0.0099	-0.00109	0.0017	0.00177	-0.00810696	0.00666431
rs2184515	9	29681641	C	A	-0.0142	0.00112	0.0025	0.00243	-0.0128552	0.00932767
rs7861160	9	80799579	T	C	0.0095	-0.00086	0.0017	0.00173	0.01823	0.00657498
rs7084454	10	21821274	A	G	0.0198	-0.00675	0.0018	0.00183	0.0256273	0.00686819
rs7903146	10	114758349	C	T	-0.0178	-0.00209	0.0018	0.00188	-0.011236	0.00707614
rs73344830	10	103816828	G	A	-0.0004	0.0172	0.0019	0.00172	0.00427189	0.00652556
rs1867073	10	99793012	G	A	-0.0171	0.00464	0.0019	0.00185	-0.00940734	0.00704317
rs41310284	10	102447647	C	A	-0.029	-0.00067	0.0032	0.00286	-0.0112548	0.0107011
rs7924036	10	65191645	G	T	-0.0138	0.01501	0.0019	0.0017	0.0103475	0.00643474
rs7899106	10	87410904	G	A	-0.0327	-0.00563	0.0037	0.00387	0.0193368	0.0147209
rs17636031	10	126594078	C	T	-0.0154	0.00408	0.0018	0.00194	-0.00621823	0.00710342
rs56118554	10	133802961	C	T	-0.0012	0.01553	0.0022	0.00199	-0.00746966	0.00735231
rs2114824	10	88119015	G	A	-0.0132	0.0023	0.0017	0.0017	-0.00603238	0.00644705
rs4880341	10	133992689	C	T	-0.013	0.00249	0.0017	0.00172	-0.00948916	0.0065165
rs12765914	10	34013507	T	C	0.0226	-0.00662	0.0031	0.00304	-0.00666611	0.0115998
rs12098284	10	76047464	T	C	0.0184	-0.00262	0.0026	0.00262	0.00902094	0.00976066
rs2257791	10	118643670	G	A	-0.0139	0.00517	0.002	0.00199	0.0133627	0.00753484
rs845084	10	125220036	A	G	0.0136	0.00163	0.0019	0.00193	0.0250945	0.00736358
rs7893571	10	16750129	T	G	0.0125	0.0024	0.0018	0.00181	0.00737892	0.0068191
rs7914680	10	67965010	T	G	0.005	-0.01247	0.0021	0.00189	-0.00405365	0.00721835
rs12259464	10	53680099	A	G	0.0109	-0.00571	0.0017	0.0017	-0.00420042	0.00646118
rs10887801	10	90079714	T	G	0.0016	0.01087	0.0017	0.00171	-0.00228888	0.00650187
rs10829164	10	27318370	T	C	0.0151	-0.00158	0.0024	0.00246	0.0070485	0.00935399
rs4354613	10	11149025	A	G	0.0065	-0.01063	0.0017	0.0017	-0.00582344	0.00646075
rs4097319	10	33860515	T	G	0.0107	-0.00494	0.0017	0.00172	4.43351e-05	0.00650638
rs7070670	10	61842645	C	T	-0.0126	0.00722	0.0021	0.00182	-0.0109664	0.00689365
rs10752262	10	12395100	C	T	-0.0028	0.01072	0.0019	0.00174	-0.0221065	0.00651209
rs1925587	10	68660105	C	T	-0.0015	0.01016	0.0019	0.00171	-0.0064527	0.00651881
rs72840994	10	87124801	T	G	0.005	-0.01247	0.0024	0.00216	0.000994205	0.00812225
rs622285	10	34825187	C	T	-0.0099	0.00479	0.0017	0.00173	-0.010839	0.00659029
rs2001245	10	76664836	C	T	-0.0097	0.00124	0.0017	0.00181	-0.00616925	0.0065218
rs11251352	10	2585792	G	A	-0.0096	0.00379	0.0017	0.00174	-0.0160791	0.00658035
rs6265	11	27679916	C	T	-0.0413	0.00974	0.0021	0.00218	-0.0245449	0.00824148
rs7124681	11	47529947	A	C	0.0257	0.00019	0.0016	0.00173	-0.0131372	0.00653271
rs2862996	11	43653833	G	T	-0.0216	0.00242	0.0017	0.00185	-0.0199185	0.00694018
rs2316901	11	8679016	G	A	-0.0186	0.00142	0.0017	0.00179	0.000959781	0.00678367
rs12286929	11	115022404	G	A	-0.0177	0.0021	0.0016	0.0017	-0.00628517	0.00644758
rs7102454	11	65594820	C	T	-0.0168	0.00706	0.0018	0.00178	-0.00384913	0.00668814
rs900144	11	13294268	T	C	0.0148	0.00146	0.0017	0.00171	0.0293838	0.00649974
rs12364470	11	134601012	G	T	-0.0187	0.005	0.0022	0.00227	-0.00678371	0.00864115
rs10765775	11	95656362	G	A	-0.0022	0.01488	0.002	0.00176	-0.00647505	0.00662259
rs7944782	11	130795698	G	T	-0.0144	0.00493	0.0017	0.0017	-0.00059597	0.00646163
rs592483	11	69445173	C	T	-0.0137	0.00287	0.0017	0.00173	-0.0052312	0.00652748
rs3825061	11	118944675	T	C	0.014	-0.00638	0.0017	0.00174	0.00793606	0.00657736
rs2065418	11	30422068	T	G	0.0139	0.00245	0.0018	0.00177	0.020844	0.00670167
rs2007518	11	132639606	G	A	-0.013	0.00363	0.0017	0.00171	0.00502524	0.00647579
rs329651	11	133767622	T	G	0.016	-0.0075	0.0021	0.00219	-0.000981007	0.00813778
rs349088	11	84814393	C	A	-0.013	0.00194	0.0017	0.0017	-0.0133914	0.00645656
rs7106148	11	12878142	T	C	0.0062	-0.01419	0.0021	0.00189	0.00891865	0.00706941
rs10742752	11	45438374	C	T	-0.0123	-0.00261	0.0017	0.00174	-0.00774608	0.0065953
rs11218510	11	121922587	G	A	-0.014	0.00162	0.002	0.00174	-0.0101373	0.0065767
rs6591	11	840363	T	C	0.0134	-0.0035	0.0019	0.00174	0.0152913	0.00649087
rs118081010	11	46174948	T	C	0.0518	-0.01661	0.0075	0.00734	-0.0115727	0.0266189
rs12282785	11	76476030	C	A	-0.0157	0.01317	0.0023	0.00213	-0.0307876	0.00799954
rs570463	11	28739318	C	A	-0.0121	0.00422	0.0018	0.00184	-0.0190348	0.00697834
rs76942203	11	116973247	A	G	0.0263	-0.01222	0.0041	0.00368	0.0428224	0.0138119
rs11030618	11	29243293	T	C	0.011	-0.00672	0.0017	0.00171	0.0210528	0.00650063
rs2605603	11	93221105	G	A	-0.0103	-0.00118	0.0016	0.0017	0.00491782	0.0064438
rs35483388	11	122545146	T	C	0.0125	-0.00351	0.002	0.00174	0.00393141	0.00666443
rs647248	11	89917699	A	G	0.0108	-0.00203	0.0017	0.0017	0.00390263	0.00652583
rs562664	11	63823619	C	T	-0.0138	-0.00217	0.0022	0.00217	0.00550583	0.00812256
rs2513999	11	103019633	G	A	-0.0154	-0.00043	0.0026	0.00242	-0.0150364	0.00891638
rs6591407	11	56914157	C	A	-0.0124	0.00605	0.0021	0.00218	-0.0109332	0.00829492
rs4945424	11	80305937	C	A	-0.0031	-0.00992	0.0017	0.00171	-0.00334336	0.00653836
rs1941213	11	133125329	A	C	0.0108	-0.00704	0.0019	0.00192	0.00818739	0.0073445
rs11019178	11	90511784	T	C	0.0034	-0.00976	0.0017	0.00174	0.00339511	0.00672112
rs3019466	11	92476178	C	T	-0.0128	0.00599	0.0024	0.00234	0.000407105	0.00887218
rs7138803	12	50247468	A	G	0.0297	0.00049	0.0017	0.00177	0.0247816	0.00665354
rs1980251	12	123744955	A	G	0.0012	-0.02189	0.0021	0.00197	0.0335486	0.0075092
rs11611246	12	939480	T	G	0.0223	0.00786	0.002	0.00211	0.00389056	0.00786184
rs4319547	12	123079035	G	A	-0.0196	-0.00961	0.0019	0.00194	-0.0167589	0.00731617
rs7138383	12	103724090	G	A	-0.0193	0.00088	0.0019	0.00195	-0.00542533	0.00740415
rs772921	12	56403577	C	T	-0.0136	0.01754	0.0018	0.0018	-0.0124712	0.00676762
rs10506971	12	89757937	G	A	-0.0142	0.00745	0.0017	0.00171	-0.0182561	0.00645708
rs1860561	12	110783241	A	G	0.0159	-0.00192	0.0019	0.00202	0.0176356	0.00762062
rs35309068	12	14535908	T	G	0.0069	-0.01321	0.0019	0.00171	0.0033912	0.00648314
rs16926776	12	24001905	T	C	0.0234	-0.0055	0.0032	0.00321	0.0139042	0.0121159
rs1350430	12	41819215	C	T	-0.0125	-0.00676	0.0017	0.0017	0.0196123	0.00645955
rs650198	12	69674595	C	T	-0.0137	-0.00139	0.0019	0.0019	-0.0322712	0.00718451
rs11066188	12	112610714	G	A	-0.0114	-0.0028	0.0016	0.00175	-0.00613522	0.00655386
rs11115176	12	82465797	T	C	0.0131	-0.00607	0.0019	0.00199	0.0104128	0.00756534
rs10773049	12	124506631	C	T	-0.0113	0.00702	0.0017	0.00174	-0.0127386	0.0065831
rs11170468	12	39430048	A	C	0.013	-0.0042	0.0019	0.002	0.0162588	0.00758952
rs1983303	12	19257284	C	T	-0.0124	0.00434	0.0019	0.00189	-0.0154943	0.00720251
rs7975187	12	60964108	G	A	-0.0137	0.00329	0.0021	0.00209	-0.00888691	0.00783913
rs11614340	12	133426483	C	T	-0.0117	0.00315	0.0018	0.00183	-0.000403317	0.00694488
rs10850777	12	117596788	A	G	0.0108	0.00104	0.0017	0.00171	0.00683293	0.00649939
rs6539284	12	79592680	C	T	-0.0031	-0.01083	0.0017	0.00173	-0.0192482	0.00648534
rs2008034	12	91230501	C	A	-0.0109	-0.00026	0.0018	0.00175	-0.00369177	0.00668176
rs4539421	12	13416267	T	C	0.0098	-0.01592	0.0031	0.00267	0.00537221	0.0103819
rs7980095	12	17239831	A	G	0.0109	0.00326	0.0018	0.00184	0.00831566	0.00696689
rs11056875	12	16470918	T	C	0.0136	-0.00029	0.0024	0.00238	0.0169292	0.00902944
rs765125	12	2156207	C	T	-0.0098	-0.00083	0.0017	0.00173	0.000396429	0.00657552
rs1066404	12	67658426	G	A	-0.0003	-0.01007	0.0018	0.00178	0.0044727	0.00679862
rs2083397	12	74164275	C	T	-0.0028	0.00972	0.0017	0.00172	-0.00198987	0.00653578
rs12429545	13	54102206	A	G	0.0313	0	0.0024	0.00253	0.0164504	0.00965167
rs1334297	13	58335375	G	A	-0.012	0.02449	0.0019	0.00192	-0.0132438	0.00727979
rs1441264	13	79580919	A	G	0.0174	-0.00177	0.0017	0.00174	0.011186	0.00668282
rs9595908	13	33184288	T	C	0.0154	-0.00655	0.0017	0.00176	-0.00278868	0.00667001
rs9538162	13	59265043	T	C	0.0156	-0.00182	0.0017	0.00172	0.0113072	0.00651529
rs1927790	13	96922191	C	T	-0.014	0.00176	0.0016	0.00173	-0.00994975	0.00654286
rs9579088	13	28066727	C	T	-0.0158	0.00296	0.0019	0.0019	-0.00919808	0.00718744
rs77432547	13	86494817	G	A	-0.017	0.00675	0.0021	0.00188	-0.0127514	0.00712351
rs9522285	13	112230701	A	G	0.0136	-0.00663	0.0017	0.00172	0.0139746	0.00652479
rs2504236	13	28613298	C	T	-0.0134	-0.00332	0.0017	0.00172	-0.0157162	0.00655252
rs9168	13	99101583	C	A	-0.0139	0.01039	0.0019	0.00187	-0.00232691	0.00706738
rs9603697	13	40783323	T	C	0.0134	0.00094	0.0018	0.00181	0.0123667	0.0068603
rs2479958	13	111984244	A	G	0.0129	-0.00209	0.0018	0.00172	0.0208049	0.00650303
rs9571687	13	67472713	C	A	-0.0122	-0.00161	0.0018	0.00182	-0.00958937	0.00685404
rs9888533	13	107854612	T	C	0.0125	-0.00027	0.0019	0.00175	-0.000517732	0.00655218
rs8181823	13	65477940	C	A	-0.0125	0.00609	0.002	0.00199	-0.0079374	0.00754469
rs1331547	13	85982960	G	A	-0.0111	-5e-05	0.0018	0.00178	-2.22087e-05	0.00673894
rs9645948	13	62269878	T	C	0.0008	0.01116	0.0018	0.0018	-0.0130048	0.00680702
rs11620355	13	92044587	G	A	-0.0072	0.01756	0.0035	0.003	-0.000822874	0.0115456
rs277828	13	109693885	A	C	0.0012	-0.01091	0.002	0.00196	0.01149	0.00735974
rs7330421	13	27931620	C	T	-0.0093	-0.0018	0.0017	0.00171	-0.0113878	0.00644075
rs7144011	14	79940383	T	G	0.0263	0.00017	0.002	0.00205	0.00178947	0.00775205
rs10132280	14	25928179	C	A	-0.0214	0.00166	0.0018	0.00185	-0.0234564	0.00706049
rs7161194	14	101529005	A	G	0.019	0.00369	0.0019	0.00191	0.00725647	0.00711572
rs942066	14	94031914	G	A	-0.0202	0.00713	0.002	0.00177	-0.02032	0.00671296
rs4981693	14	29680331	A	G	0.0202	-0.01464	0.002	0.00201	-0.0121775	0.00768372
rs7143963	14	103304425	T	C	0.0203	-0.00565	0.0021	0.00226	0.0188301	0.00855579
rs4900714	14	47302219	T	G	0.015	-0.00418	0.0017	0.0017	0.0219935	0.00644175
rs217669	14	62360075	C	T	-0.0172	0.00699	0.0021	0.00192	-0.0123655	0.00723838
rs1951455	14	91512339	C	T	-0.0148	0.00184	0.0019	0.00188	-0.0161177	0.00713722
rs17111488	14	27107260	A	G	0.0095	-0.01433	0.002	0.00195	-0.0032232	0.00735428
rs3902951	14	69789755	G	T	-0.0134	0.00561	0.0019	0.00196	-0.0184109	0.00763745
rs2150527	14	40875382	G	A	-0.0145	0.00319	0.0021	0.00208	-0.0189406	0.00791813
rs57822749	14	23409967	G	A	0	0.01163	0.0019	0.00172	-0.00461472	0.00650305
rs12891477	14	104332759	T	C	0.012	0.00328	0.0018	0.00176	0.0253944	0.00667633
rs12888545	14	88308044	G	A	-0.0133	0.00157	0.002	0.00195	-0.00772968	0.00739351
rs17182027	14	73348130	G	A	-0.011	0.00506	0.0017	0.00172	-0.00875819	0.00654747
rs6573553	14	64754361	G	T	-0.0019	0.01107	0.0017	0.00174	-0.000750081	0.00644503
rs4430672	14	63094407	T	C	0.0124	-0.00511	0.0021	0.00214	0.00135139	0.00807143
rs744505	14	40113810	C	A	-0.0098	0.0021	0.0017	0.00171	-0.00422527	0.00647127
rs8008285	14	101146514	C	T	-0.0135	-0.00457	0.0024	0.00241	-0.0140433	0.00907522
rs17115183	14	30137407	T	C	0.0097	-0.00878	0.0017	0.00173	0.00986749	0.00657392
rs2241423	15	68086838	G	A	-0.0298	5e-05	0.0019	0.00206	-0.0151683	0.00769581
rs11633626	15	95271378	C	A	-0.0157	0.00502	0.0018	0.00177	-0.0167695	0.00672561
rs6493498	15	51754451	T	C	0.0137	0.00053	0.0016	0.00171	0.0180161	0.00648135
rs56391344	15	78006899	G	A	-0.0161	0.01571	0.0022	0.00197	-0.0131152	0.00739657
rs12593036	15	81058652	A	G	0.0147	-0.00306	0.0019	0.00185	0.00619045	0.00701366
rs1559673	15	62156514	A	C	0.0359	-0.01309	0.0049	0.00527	0.0352259	0.0219976
rs3850988	15	72989224	G	A	-0.0134	0.00346	0.0018	0.00195	-0.00717287	0.00735235
rs339991	15	60913637	G	A	-0.0125	-0.00371	0.0017	0.00172	-0.0160998	0.00650226
rs9944219	15	46500612	G	A	-0.0119	0.0042	0.0017	0.00174	-0.0177712	0.00656745
rs11635092	15	27234553	G	A	-0.0038	-0.01231	0.0018	0.00177	0.0207741	0.00672233
rs72757415	15	92572762	G	T	-0.0159	0.00435	0.0023	0.00206	-0.0146629	0.00784594
rs16953563	15	66686770	G	A	-0.0128	-0.00637	0.002	0.00194	-0.00780231	0.00743687
rs12914489	15	74187937	A	G	0.0172	-0.00849	0.0027	0.00271	0.00941737	0.0103569
rs4779908	15	31932865	G	A	-0.0105	0.00185	0.0017	0.00171	-0.0157737	0.00645392
rs11629509	15	27035868	A	G	0.0102	0.00161	0.0017	0.0017	-0.0111175	0.00642971
rs2715423	15	99511873	G	A	-0.0115	0.00095	0.0019	0.0019	-0.0040822	0.00711418
rs10518694	15	53072673	A	C	0.0144	-0.00602	0.0024	0.00247	0.0116785	0.00914779
rs11259919	15	84489802	A	G	0.0028	-0.01093	0.0022	0.0019	0.0197174	0.00736686
rs4965104	15	98277870	A	G	0.0099	0.0003	0.0017	0.00175	0.00415922	0.00658863
rs139552414	15	55435501	C	T	-0.0353	0.00146	0.0063	0.00581	-0.0363136	0.0212647
rs12912198	15	47103953	C	T	-0.01	0.00327	0.0018	0.00188	0.0037318	0.00714894
rs9937053	16	53799507	A	G	0.0721	0.0028	0.0016	0.00172	0.0286109	0.00650042
rs7498665	16	28883241	G	A	-0.0285	0.01662	0.0017	0.00174	-0.00550176	0.00656761
rs3814883	16	29994922	T	C	0.0227	-0.00045	0.0017	0.00171	0.0132889	0.00645422
rs879620	16	4015729	T	C	0.0226	-0.00081	0.0017	0.00176	0.00164344	0.0066316
rs889398	16	69556715	C	T	-0.0195	0.00182	0.0016	0.00172	-0.0206352	0.00656417
rs9926784	16	19941968	T	C	0.0237	0.00317	0.0021	0.00223	0.0247129	0.00836302
rs12448257	16	3599655	A	G	0.0161	0.00739	0.002	0.0021	-0.0132909	0.00786653
rs756717	16	72996162	G	A	-0.0134	-0.00064	0.0017	0.00174	-0.0162884	0.00664435
rs214249	16	348687	T	G	0.0138	-0.00356	0.0017	0.00175	0.0108071	0.00659666
rs2342892	16	24540806	T	G	0.0126	-0.0039	0.0017	0.00171	0.00804453	0.0064302
rs35949039	16	70572605	G	T	-0.0215	0.00404	0.0031	0.00275	-0.0215419	0.0105395
rs4888167	16	81736324	T	C	0.0127	-0.00696	0.0019	0.00186	0.019385	0.00700566
rs60449588	16	82455951	G	A	-0.0125	0.0005	0.0019	0.0017	-0.00865948	0.00649454
rs3794620	16	1247571	C	T	-0.005	0.01115	0.0019	0.00172	-0.0140991	0.00644017
rs1050847	16	87443734	T	C	0.0016	0.01075	0.0017	0.00172	-0.0188639	0.00653032
rs1108343	16	51211595	T	C	0.0002	-0.01084	0.0018	0.00179	0.01344	0.00673249
rs2058527	16	6704749	G	T	-0.0115	-0.00201	0.0019	0.00192	0.00291225	0.00723888
rs194809	16	23804956	A	G	0.0126	0.00095	0.0022	0.00216	-0.00224764	0.00819165
rs3809634	16	53538157	G	A	-0.005	-0.01058	0.0019	0.00185	0.0251715	0.00701379
rs12447501	16	49727981	C	T	-0.0111	-0.00512	0.002	0.002	0.0033323	0.00756652
rs12939549	17	78611724	A	G	0.018	-0.00317	0.0016	0.00171	0.0116608	0.00647239
rs4986044	17	21261560	C	T	-0.0177	0.00373	0.0016	0.00171	-0.00381595	0.00647306
rs11655587	17	47140794	C	T	-0.021	0.00572	0.002	0.00178	-0.0161371	0.00672601
rs12150665	17	34914787	T	C	0.0168	-0.00717	0.0016	0.00173	0.00671228	0.00654052
rs3923783	17	1843189	C	A	-0.0222	0.0095	0.0022	0.0022	-0.000985344	0.0082793
rs12602912	17	65870073	T	C	0.0166	-0.00318	0.002	0.00216	0.0207466	0.00811218
rs1378358	17	44787312	T	C	0.002	-0.01679	0.0023	0.00214	0.0252503	0.00777453
rs35867081	17	79047278	A	G	0.015	0.0048	0.0019	0.00172	0.0124719	0.00646499
rs1075901	17	15943910	C	T	-0.0118	-0.00376	0.0016	0.00171	-0.00836383	0.00648393
rs391300	17	2216258	T	C	0.0116	4e-05	0.0017	0.00177	0.0203392	0.00669758
rs11656076	17	31464270	G	A	-0.0135	0.00305	0.002	0.00202	0.00107122	0.00770649
rs10491182	17	46120767	T	C	0.02	-0.0071	0.0031	0.00324	-8.92413e-05	0.0125344
rs3966782	17	4807098	C	T	-0.0119	0.00161	0.0018	0.00183	-0.0115734	0.00691252
rs11649864	17	56093061	A	G	0.0192	-0.0059	0.003	0.00298	0.020355	0.0112717
rs312750	17	68343539	A	G	0.0097	-0.0019	0.0016	0.0017	-0.000405148	0.00645465
rs11655029	17	17649172	C	T	-0.005	-0.0109	0.002	0.00183	-0.00236798	0.00701127
rs9906416	17	7344263	C	T	-0.0075	0.01188	0.0023	0.00211	0.000255711	0.00788398
rs12952119	17	32253252	C	T	-0.0112	-0.00258	0.002	0.00178	-0.00985364	0.00676517
rs34138141	17	40781561	T	G	0.0117	-0.00921	0.0021	0.0019	0.00832034	0.00714361
rs6567160	18	57829135	C	T	-0.0552	-0.00535	0.0019	0.00201	-0.0215865	0.00756548
rs17066856	18	58049656	T	C	0.035	-0.00422	0.0027	0.00296	-0.00676064	0.0111787
rs891387	18	21103909	T	C	0.0208	-0.01365	0.0017	0.0017	0.0251744	0.00643257
rs9964724	18	35159124	C	T	0	0.01978	0.0018	0.00183	-0.00092277	0.00691393
rs8097544	18	1839564	G	A	-0.0209	0.00262	0.0024	0.00239	-0.0113077	0.00917444
rs9951619	18	56882326	G	T	-0.0152	-0.00519	0.0019	0.00202	0.000861134	0.00768085
rs1356506	18	40708038	T	C	0.0137	0.00044	0.0018	0.00175	-0.00366772	0.00667032
rs62100767	18	50738039	G	A	-0.0026	0.0131	0.0019	0.00173	-0.0160377	0.00657153
rs474605	18	39612720	G	A	-0.0125	-0.00146	0.0017	0.00171	0.00388447	0.00646598
rs17783165	18	63461638	C	T	-0.0128	0.00187	0.0017	0.00184	0.0048504	0.00692611
rs11081529	18	75902735	C	T	-0.0009	0.01311	0.0019	0.00186	0.00771239	0.0070645
rs784257	18	53397199	C	T	-0.0147	0.01547	0.0022	0.0022	-0.031977	0.00834607
rs11150911	18	73498528	A	C	0.0118	0.00112	0.0018	0.00188	0.00597714	0.00722746
rs478707	18	7543207	C	T	-0.015	0.00134	0.0024	0.00218	-0.0246578	0.00828243
rs111852224	18	25596884	C	T	-0.0012	0.01663	0.003	0.00262	-0.0144239	0.00980268
rs10460095	18	22624708	A	G	0.0089	-0.01066	0.0019	0.00171	-0.00753189	0.00651679
rs71367545	18	77576337	A	G	0.0073	-0.01246	0.0024	0.0021	0.00935726	0.00789428
rs543892	18	58177432	A	G	0.0101	-0.00546	0.0018	0.00175	0.00661618	0.00665889
rs11672660	19	46180184	C	T	-0.0338	0.00309	0.0021	0.00214	-0.00399432	0.00812144
rs11880870	19	18830704	A	G	0.0187	-0.00149	0.0017	0.00171	0.00581552	0.00643444
rs12150914	19	47563418	C	T	-0.0212	-0.00145	0.002	0.00182	-0.0133321	0.00661275
rs12462975	19	30272202	A	G	0.0193	0.00249	0.0018	0.0018	0.00588139	0.006879
rs429358	19	45411941	T	C	0.0257	-0.00707	0.0026	0.00238	0.0228372	0.00888372
rs17724992	19	18454825	A	G	0.0172	-0.00595	0.0018	0.00194	0.0220729	0.00730344
rs56356382	19	4064057	T	C	0.0217	-0.00347	0.0024	0.00223	0.012159	0.00818961
rs273505	19	18217147	C	T	-0.0173	0.0042	0.0019	0.00172	-0.0150322	0.0065149
rs185350	19	34306816	T	C	0.0137	-0.00035	0.0016	0.00172	0.015229	0.00644715
rs11669170	19	1834029	A	G	0.0134	-0.00233	0.0017	0.00171	0.0136807	0.00643513
rs45486197	19	2244849	A	G	0.0279	-0.00303	0.004	0.00353	0.0144154	0.013027
rs56212061	19	19394640	C	T	-0.0182	-0.00141	0.0027	0.0024	-0.0228289	0.00903359
rs11882409	19	34019685	A	C	0.0121	-0.00146	0.0019	0.0019	-0.00739908	0.00722759
rs12151248	19	13212025	C	T	-0.0041	-0.01573	0.0028	0.00271	-0.00392773	0.0100093
rs7245985	19	30710410	T	G	0.0119	-0.0019	0.0021	0.00212	0.00823439	0.00794442
rs3764625	19	49649051	T	G	0.0096	-0.0018	0.0017	0.00172	0.0144209	0.00653293
rs17806224	20	51065854	G	A	-0.026	0.00808	0.0022	0.00221	-0.0273776	0.00836163
rs1884897	20	6612832	G	A	-0.0184	-0.00101	0.0017	0.00176	0.0145009	0.00668162
rs8122855	20	25192049	A	G	0.0137	-0.003	0.0018	0.0018	-0.00436927	0.00681145
rs79186842	20	47689036	A	G	0.0202	-0.00275	0.0028	0.0024	0.00623347	0.00906786
rs6028083	20	59838099	C	T	-0.0038	-0.01266	0.002	0.00175	-0.0103467	0.00665537
rs1409818	20	21381121	T	C	0.0195	-0.00168	0.0028	0.00282	0.0141306	0.0106831
rs742748	20	39293397	C	T	-0.0113	0.00484	0.0017	0.00172	-0.0088212	0.00660996
rs16995054	20	14811733	C	T	-0.0053	-0.0139	0.0024	0.00208	0.00102137	0.00790661
rs6010784	20	61540319	T	C	0.0106	0.00769	0.0016	0.0017	-0.00337627	0.00643725
rs6090041	20	62712676	A	G	0.0114	-0.00606	0.0018	0.00186	0.0168474	0.00695376
rs1884389	20	1410582	C	T	-0.0108	-0.0006	0.0017	0.00171	0.0089638	0.0065006
rs4812405	20	35276585	C	A	-0.0202	0.00521	0.0033	0.00336	0.0102272	0.012023
rs4813619	20	2815715	G	T	-0.0106	0.00167	0.0018	0.0017	0.00687586	0.00648026
rs2423668	20	12430673	T	C	0.0106	0.00285	0.0018	0.00172	0.000882123	0.00646283
rs427943	21	46570896	C	A	-0.0177	0.004	0.0017	0.00171	-0.0144029	0.00649479
rs2836754	21	40291740	C	T	-0.0138	-0.00112	0.0017	0.00176	-0.0138524	0.00670054
rs8134638	21	40644170	C	T	-0.0133	0.00251	0.002	0.00176	-0.0246088	0.00662569
rs8126575	21	46435610	T	G	0.0152	-0.00468	0.0025	0.00253	0.0205532	0.00949481
rs2833483	21	33075404	T	C	0.0027	-0.01974	0.0032	0.00337	0.0270276	0.0128598
rs2064044	21	22119890	C	A	-0.0123	0.00162	0.0021	0.0021	0.00257983	0.00809268
rs12628051	22	40654276	T	C	0.0161	0.00426	0.0018	0.00178	-0.0116736	0.0067446
rs9616906	22	51104680	A	G	0.0022	0.01497	0.0017	0.00172	0.000268647	0.00647256
rs28489620	22	41804716	G	A	-0.0151	0.00386	0.0021	0.00187	-0.0128853	0.00712483
rs11703032	22	34337383	C	T	-0.0017	0.02024	0.0029	0.00291	0.00309063	0.0108449
rs11538	22	18220831	G	A	-0.0138	0.00402	0.0023	0.00222	-0.0219403	0.00847222
rs2238799	22	20109325	A	G	0.0102	0.00117	0.0018	0.00174	0.0184557	0.00664179

## Sheet: ST8_Smoking, education
rsid	chr_name	chrom_start	EA	NEA	BETA_smok	BETA_EA	SE_smok	SE_EA	BETA_outcome	SE_outcome
rs11588857	1	204587047	G	A	0.00726965	-0.02208	0.0017019	0.00208	-0.000319018	0.00790159
rs1620977	1	72729142	G	A	-0.00183753	0.02046	0.00156181	0.00195	0.0139003	0.00727608
rs2819336	1	44015809	C	T	-0.00924584	0.01828	0.00144312	0.00177	-0.0260597	0.00670584
rs1008078	1	91189731	T	C	-0.00922449	0.01738	0.00141991	0.00173	-0.00645874	0.00659351
rs12028010	1	41764471	T	C	0.00400769	0.01696	0.00164912	0.00202	-0.019314	0.00763317
rs3897821	1	243420388	G	A	-0.00054072	0.01502	0.00146732	0.0018	-0.00434083	0.00681433
rs11210229	1	73860028	A	G	0.011702	-0.00434	0.00142273	0.00174	-0.0150578	0.00661895
rs4506495	1	98404234	C	T	-0.00452259	0.01823	0.00186959	0.00226	-0.0296287	0.00860177
rs3026996	1	159167290	C	A	-0.00356705	0.01537	0.001615	0.00199	0.0126779	0.00749565
rs6702487	1	74641019	C	T	0.002958	-0.01298	0.0013881	0.0017	0.00175496	0.0064455
rs6690195	1	96221653	T	C	-0.0071749	0.01235	0.00138982	0.0017	-0.00893617	0.00644883
rs59123361	1	110766454	A	G	-0.00242008	0.02094	0.00227267	0.00291	-0.000348892	0.0105843
rs575113	1	110046373	G	A	0.00147432	-0.01285	0.00153327	0.00186	-0.00420428	0.00710734
rs35039375	1	171516863	G	A	-0.00676137	0.01983	0.0024206	0.00293	-0.00656988	0.0112081
rs6690101	1	66414039	C	T	-0.00943711	0.00611	0.00139356	0.0017	-0.0146798	0.00647104
rs301800	1	8490603	C	T	-0.00814627	0.01516	0.00181839	0.00224	-0.0144681	0.00851783
rs9436866	1	69427576	A	C	0.00444942	-0.01882	0.00235956	0.00289	-0.0022511	0.0110192
rs79523955	1	28799065	G	A	-0.00482804	0.01802	0.00234549	0.00283	-0.0153396	0.010812
rs4839155	1	112161489	G	T	-0.00438871	0.01251	0.00163488	0.002	-0.00105942	0.00757486
rs2820314	1	201872209	C	A	-0.00462787	0.011	0.00146054	0.0018	-0.0211755	0.00676009
rs4846724	1	221967817	G	A	0.00186588	-0.01018	0.00139301	0.0017	0.0248605	0.00646217
rs71646142	1	212369228	C	T	0.00149657	-0.01286	0.00177042	0.00217	0.00719722	0.00820971
rs34394051	1	6853091	A	G	0.00329086	-0.01392	0.00190145	0.0024	0.0181828	0.00884807
rs532799	1	175852209	A	G	-0.00290226	0.01072	0.00154616	0.00188	-0.00268167	0.00719677
rs7543462	1	159898913	G	A	-0.00103092	-0.00973	0.00139006	0.00171	0.00128675	0.00645671
rs9435341	1	107616641	T	C	0.00834148	-0.00603	0.0014686	0.00181	0.0264234	0.00679784
rs548897	1	57718030	G	A	0.00337198	-0.00966	0.00139716	0.00171	0.00234544	0.00648694
rs622169	1	244437407	T	C	-0.000758861	-0.00999	0.00145205	0.00178	-0.00709335	0.00673625
rs74701752	1	20875676	G	T	0.00345508	-0.01591	0.00233487	0.00285	-0.0073061	0.0107714
rs16854920	1	204966170	T	C	0.00145541	-0.01007	0.00145556	0.00181	0.00957976	0.00675636
rs1149331	1	7528669	A	G	-0.00766185	0.00752	0.0013836	0.0017	-0.00766235	0.00642467
rs11123818	2	100867308	G	A	0.00420923	-0.02081	0.00142802	0.00175	0.013743	0.00662967
rs11678980	2	162101261	A	G	-0.00658293	0.01744	0.00143504	0.00172	-0.00398453	0.00666253
rs10189857	2	60713235	G	A	-0.00331467	0.01725	0.0013992	0.00171	-0.00547139	0.00649674
rs2890772	2	146175106	T	G	-0.0136979	-0.00355	0.00140672	0.00173	-0.00103796	0.00654676
rs1455349	2	199497285	G	A	-0.00421896	0.01607	0.00139933	0.0017	-0.00192428	0.00649123
rs12468040	2	44854981	G	T	-0.00403192	0.01432	0.00142539	0.00175	-0.00820451	0.00662227
rs62155874	2	105973094	G	A	-0.0169073	0.01416	0.00208546	0.00258	0.00184171	0.00965359
rs62184480	2	212654200	T	C	-0.0067966	0.01528	0.00154074	0.00191	-0.0207651	0.00712092
rs16846463	2	142316255	G	A	-0.00134128	0.02256	0.00230415	0.00283	-0.0105633	0.0106488
rs2867112	2	651349	T	G	0.0147832	-0.00484	0.00188747	0.00229	0.0240957	0.00882741
rs72807818	2	51819019	G	A	0.00659349	-0.01915	0.00203441	0.00252	0.0318158	0.00946134
rs76076331	2	10977585	C	T	0.00478984	-0.01873	0.00211726	0.00248	0.0185584	0.00982783
rs6731373	2	68503044	G	A	0.00463752	0.01256	0.00144341	0.00181	-0.0169828	0.00669546
rs12623702	2	202885506	G	A	-0.00977238	0.00993	0.00142787	0.00174	-0.0162045	0.00662259
rs35825582	2	144248762	A	G	-0.000250019	-0.01163	0.00138542	0.0017	0.0256205	0.00643255
rs62170775	2	155535967	T	G	-0.00244222	0.01148	0.00140005	0.00171	-0.00998393	0.00650008
rs1106090	2	58068741	G	A	0.00028607	-0.01173	0.00144119	0.00175	-0.000255135	0.00669155
rs11694904	2	180925445	T	C	-0.00169728	-0.01215	0.00149965	0.00185	0.000963165	0.00698031
rs34748029	2	104060003	C	A	0.00444409	-0.02022	0.0024156	0.00309	-0.0057643	0.0111985
rs4432411	2	182069004	T	G	-0.0104325	-0.00242	0.00159878	0.00197	0.0129164	0.00743333
rs4972400	2	174171884	A	G	-0.00128712	-0.01156	0.00145436	0.00181	-0.00953853	0.00674958
rs67890737	2	228984644	A	C	-0.00162487	0.01141	0.00145802	0.00179	-0.0218366	0.00676786
rs13010566	2	125873208	C	A	-9.83767e-05	-0.0106	0.00138608	0.0017	-0.00717716	0.00644032
rs13029509	2	215374209	A	G	-0.00195972	0.01049	0.00138633	0.0017	-0.00629064	0.00643996
rs10205801	2	233597196	G	A	0.00215878	0.01053	0.00139283	0.00171	0.000175769	0.00645801
rs3811038	2	113240183	C	T	-0.00954466	0.0066	0.00155745	0.0019	-0.00411227	0.00722192
rs12712269	2	107564115	T	C	0.00122128	-0.01063	0.00142452	0.00174	0.0106051	0.00661767
rs9679654	2	61836773	T	C	0.00657385	-0.01042	0.00140129	0.00172	0.00287442	0.00651008
rs77599217	2	80413713	T	C	0.000893661	-0.01837	0.0024185	0.00304	0.0217372	0.0112178
rs62183776	2	172858117	T	C	-0.000294167	0.01308	0.00175321	0.00217	-0.00631375	0.00813054
rs1427298	2	145214421	C	T	0.00216044	-0.0102	0.00141379	0.00172	0.00954877	0.00656506
rs10856785	2	16650175	T	C	-0.000985377	0.01132	0.00155286	0.00192	-0.0255167	0.00723457
rs13009008	2	174043233	A	G	0.00863272	-0.00946	0.00147329	0.00181	0.00956041	0.00685846
rs1902745	2	194017714	C	A	0.00168742	-0.01202	0.00167387	0.00206	0.00533355	0.00777952
rs12474526	2	101149619	A	G	0.000542955	-0.01	0.00140243	0.00173	0.0117303	0.00651198
rs7569760	2	237145713	C	A	-0.00455604	0.01146	0.00167672	0.00203	-0.00759231	0.00776584
rs28414958	2	145622871	A	G	-0.00346958	0.01832	0.00271692	0.00324	-0.0310085	0.0126211
rs6741228	2	22548774	T	C	0.00793282	-0.00747	0.00140363	0.00172	0.0166904	0.00651746
rs1947114	2	166180772	A	G	0.00734311	-0.01071	0.00158328	0.00192	-0.00312271	0.00734726
rs11681861	2	29633087	T	G	0.00573233	0.01435	0.00206715	0.00259	0.0128161	0.0095611
rs17646653	2	4938823	G	A	0.00532037	-0.01167	0.00175304	0.00211	0.0246991	0.0081827
rs4667025	2	186150287	G	A	0.00449755	-0.00957	0.00141737	0.00174	0.00530399	0.00657749
rs13090388	3	49391082	C	T	0.00671141	-0.02852	0.00150254	0.00184	0.023998	0.00700679
rs66568921	3	85672018	T	G	0.00745153	-0.01565	0.00145839	0.00182	0.00859578	0.00676635
rs2036281	3	71589755	G	T	0.00537261	-0.01412	0.00141681	0.00174	0.0129394	0.00657493
rs74568017	3	69945362	T	C	0.00825024	-0.02741	0.0030196	0.00376	0.00837625	0.0139725
rs35475880	3	168853348	T	G	-0.000720163	0.01511	0.00171521	0.00208	-0.0102995	0.00792657
rs79269403	3	108036819	G	A	0.00965345	-0.01447	0.00165118	0.00204	0.0242636	0.00770534
rs6805241	3	116532683	C	T	-0.0016981	0.01413	0.00164629	0.00203	-0.00425316	0.00762461
rs9882532	3	16865845	C	T	-0.0081817	0.01208	0.00145063	0.00177	-0.00252315	0.00673317
rs17048855	3	8258174	G	A	0.0011281	-0.01184	0.00145592	0.00179	0.0107762	0.00674573
rs6803651	3	64431730	G	T	0.00111229	-0.01131	0.00140421	0.00172	-0.00302878	0.00651787
rs9289300	3	127144988	C	T	-0.0011125	-0.01512	0.00190116	0.00234	0.0010045	0.0088649
rs4328757	3	36938180	C	T	0.00177466	-0.01067	0.00142216	0.00174	0.0051944	0.0066078
rs77025239	3	180734185	A	G	-0.00192302	0.01422	0.00193073	0.00234	-3.49938e-05	0.00896225
rs78526269	3	83602635	T	C	0.0101929	-0.00473	0.00168535	0.00205	0.012189	0.00782495
rs2885198	3	143636421	A	G	0.000974418	0.01025	0.00139928	0.0017	-0.00964274	0.00649488
rs4308307	3	49193216	C	T	0.00851589	-0.00325	0.00143078	0.00175	0.0225157	0.00663087
rs9842947	3	157412246	T	C	-0.00877189	0.00091	0.00148073	0.00182	0.00189601	0.00685589
rs17053532	3	53857676	T	C	-0.00377872	0.01336	0.00191734	0.00231	0.00166087	0.00888514
rs7650602	3	141147414	T	C	0.00120623	-0.00939	0.00140077	0.00171	0.00929723	0.0065017
rs1391438	4	106151843	T	C	0.00333976	0.0167	0.00149375	0.00183	-0.00805755	0.00695236
rs12643771	4	140753103	C	T	0.00232334	-0.01518	0.00150253	0.00184	0.0118856	0.00696952
rs363096	4	3180021	T	C	0.00449482	-0.01363	0.00140297	0.00172	0.0106744	0.00651199
rs13141210	4	67891641	C	T	0.00575766	-0.01361	0.00139202	0.00172	0.0223252	0.0064582
rs2347526	4	159853577	T	C	0.0011661	-0.01395	0.00145846	0.00179	0.00323057	0.00676476
rs36083520	4	23715876	T	C	0.0027113	-0.01629	0.00181983	0.00223	0.0117322	0.00844209
rs17576594	4	147952241	G	A	0.0109502	-0.01126	0.00155159	0.00189	-0.00147345	0.00720114
rs17598675	4	176647637	T	C	0.00137874	-0.01199	0.00139709	0.0017	0.00728478	0.0064842
rs11732657	4	172427073	A	G	-0.00321154	0.01274	0.00158793	0.00197	-0.0045831	0.00736741
rs337637	4	38604470	A	G	-7.37627e-05	-0.01123	0.00143061	0.00177	0.00412634	0.00663096
rs317058	4	35431408	C	T	-0.0113473	0.00549	0.00178803	0.0022	0.012138	0.00825828
rs13145650	4	122963344	T	C	-0.00780327	0.01918	0.00247843	0.00306	-0.0236597	0.011448
rs1128956	4	183724005	T	G	0.00552662	-0.01387	0.00180962	0.00228	0.00811759	0.0084007
rs12503522	4	94543233	T	C	-0.00567261	0.01125	0.00153942	0.00188	0.0085799	0.00713505
rs115454970	4	67091953	T	G	-0.00398617	0.01185	0.00161313	0.00199	-0.00457285	0.00750366
rs12647336	4	140643071	A	G	0.00156521	-0.01375	0.00191426	0.00235	-0.010024	0.00890935
rs1595973	4	65798787	T	C	-0.000359035	0.01002	0.00140374	0.00173	-0.00805599	0.0065269
rs9995567	4	163698499	G	A	0.00447946	-0.00998	0.00144676	0.00178	0.00794041	0.00671145
rs112687095	4	1777045	A	G	-0.000655313	-0.01325	0.00186347	0.00238	0.0132602	0.00864368
rs77854845	4	112371633	T	C	0.0109486	-0.01115	0.00198738	0.00248	0.0175441	0.00919912
rs4700393	5	60098267	A	G	0.00647425	-0.02086	0.00138746	0.0017	-0.00598843	0.00643625
rs34316	5	88015545	C	A	-0.00464686	0.02016	0.00140868	0.00177	-0.00886067	0.00654507
rs660001	5	113866598	A	G	-0.00133735	0.01681	0.00169908	0.00209	-0.015806	0.00788435
rs2731665	5	176857270	C	T	-0.00364246	0.01326	0.00138833	0.00171	-0.00431323	0.00644227
rs986391	5	166993972	G	A	0.0111388	0.00161	0.0014379	0.00177	0.0215263	0.00665834
rs17489649	5	109156184	G	A	-0.00493902	0.0139	0.00146967	0.00181	-0.00568269	0.00681638
rs1584469	5	120101694	C	T	0.000343625	0.01303	0.00152122	0.00185	-0.0113173	0.00705051
rs17563464	5	26913774	A	C	-0.00190246	0.01477	0.0016897	0.00212	0.00409639	0.00782383
rs329120	5	133861756	C	T	0.00965704	-0.00833	0.00140509	0.00172	0.0164459	0.00652755
rs17669337	5	92187932	T	C	-0.000603268	0.01181	0.00140448	0.00172	0.00541564	0.0065136
rs10073890	5	124288028	G	A	-0.00437019	0.01262	0.00157808	0.00196	-0.0144269	0.00733518
rs2964198	5	57533603	G	T	-0.000722435	-0.01089	0.00139586	0.00171	0.000875638	0.00647949
rs31940	5	11476812	G	A	0.00509144	-0.01548	0.00199943	0.00246	0.0100664	0.00932979
rs1827540	5	63001049	G	A	-0.00585971	0.0106	0.00138862	0.0017	-0.013609	0.00644628
rs11948770	5	13246336	C	T	-0.0102364	-0.00275	0.00164524	0.00201	-0.0132205	0.00764239
rs35372313	5	93026965	C	T	0.00439495	-0.01351	0.00173787	0.00218	0.00445683	0.00806446
rs892612	5	136533365	A	C	0.00360881	-0.01464	0.00191427	0.00237	0.00595626	0.00887189
rs10940921	5	30808645	G	T	-0.00337792	0.01089	0.00141044	0.00177	-0.00864016	0.00655004
rs71627581	5	43161351	G	A	0.0132566	-0.00962	0.00219871	0.00281	0.0225252	0.010152
rs12519073	5	136776762	T	C	-0.0045313	0.01221	0.00166191	0.00202	-0.0048031	0.00772881
rs74643044	5	102535528	T	C	0.0049474	-0.02323	0.00310948	0.00386	-0.0133689	0.0143404
rs10052591	5	50812738	T	C	0.00839979	0.00182	0.00140216	0.00172	0.014468	0.00651053
rs78721320	5	3304854	G	A	0.00592761	-0.01307	0.00176264	0.00219	0.00023669	0.0081776
rs13180204	5	167622914	C	T	-0.0125704	0.00395	0.00210844	0.00261	-0.00185062	0.00979469
rs3890802	5	152081927	G	A	0.00450484	0.01133	0.00154824	0.00191	0.00432997	0.00717179
rs72784111	5	106631814	T	C	0.0140882	-0.00862	0.00243899	0.00303	-0.012088	0.011308
rs12655753	5	122682812	A	G	-0.0126574	0.02903	0.0045101	0.00509	-0.0433462	0.0214333
rs4235642	5	103818412	G	A	-0.00279254	0.01005	0.00142825	0.00177	-0.011127	0.00663346
rs9372625	6	98344031	G	A	0.00234876	-0.02383	0.00143	0.00176	0.0113902	0.00664909
rs6557171	6	152234593	T	C	0.00565827	-0.01567	0.0014643	0.00181	0.0182574	0.00677273
rs9349956	6	14718260	A	C	0.00376313	-0.01881	0.00178577	0.00225	0.0348224	0.00837379
rs2179152	6	26325888	T	C	0.00905121	-0.01455	0.00143118	0.00176	0.0253903	0.00661439
rs72828517	6	19036035	C	T	-0.000318211	-0.01836	0.00180976	0.00224	0.0160849	0.00837451
rs7766610	6	111707821	C	A	0.0125839	0.00078	0.00179283	0.00218	0.0125301	0.00832413
rs4352658	6	88279872	T	C	-0.0116606	0.0212	0.00254183	0.00308	-0.021233	0.0117706
rs10456918	6	119233480	A	C	0.000942717	-0.01485	0.00180035	0.00224	0.00977026	0.00833566
rs9342482	6	66223843	G	T	0.00447254	-0.01264	0.0016036	0.00197	-0.000888408	0.00743592
rs2256965	6	31555130	G	A	-0.00139419	0.01128	0.00140837	0.00176	0.00436538	0.00654089
rs9503598	6	3446263	G	A	0.00168581	-0.01079	0.00140746	0.00171	0.012733	0.00652909
rs4716376	6	170071322	G	A	-0.00403737	0.01182	0.00158843	0.00194	0.00332293	0.00739387
rs12202536	6	67475273	G	A	-0.00823391	0.00194	0.00138601	0.0017	0.00618684	0.00643409
rs6938002	6	37526024	A	G	-0.00239573	0.01008	0.00140936	0.00173	-0.00666212	0.00653551
rs9320493	6	114742697	G	A	-0.00462295	0.01394	0.00193892	0.0024	-0.0165687	0.00904003
rs9386319	6	96566419	A	G	0.00197332	-0.00991	0.00142238	0.00174	0.000691602	0.00659574
rs2182505	6	51653864	C	T	-0.00427551	0.01086	0.00156137	0.00192	-0.00865504	0.00725143
rs3734431	6	52843429	G	A	-0.0146741	0.0078	0.00261535	0.00318	-0.00481265	0.0121271
rs11752914	6	155910988	C	T	-0.00411251	0.01208	0.0017488	0.00216	-0.0140745	0.00811419
rs4895650	6	145024122	C	T	-0.00477866	0.00965	0.00140686	0.00172	-0.0144596	0.00653308
rs11964178	6	109562035	G	A	-7.69443e-05	-0.0095	0.00140008	0.00171	0.00548363	0.00649559
rs113588399	6	157236426	C	T	0.00107569	0.01143	0.0017071	0.00208	-0.0144913	0.00788952
rs9384679	6	108864419	C	T	0.00360665	0.00959	0.00143217	0.00176	0.0167515	0.00664889
rs79265434	7	24621381	A	G	0.000486252	-0.02331	0.00215395	0.00262	0.0125961	0.0100044
rs35417702	7	71739916	C	T	0.0038488	0.01445	0.00138726	0.0017	-0.0107867	0.00643663
rs62444881	7	2052318	C	T	0.00396891	-0.01815	0.00179824	0.00217	0.0416286	0.00845657
rs2971970	7	133643778	T	G	0.00688921	-0.01654	0.00168003	0.00207	0.015995	0.0077885
rs215600	7	32333642	G	A	0.0114927	-0.01164	0.00144752	0.00178	0.00762109	0.00672838
rs62474713	7	115060209	G	A	0.010566	0.00439	0.0013893	0.0017	0.0123352	0.00644448
rs1637746	7	2233871	A	G	-0.00215501	0.01557	0.00166109	0.00205	-0.0107248	0.00771891
rs10215082	7	92657985	A	G	0.00314111	-0.01303	0.00138952	0.00172	0.00863277	0.00644673
rs7807019	7	117543063	G	A	-0.0104211	0.01055	0.00139062	0.0017	-0.000466096	0.00646153
rs4073894	7	104466964	G	A	0.00243657	-0.01524	0.00173139	0.00211	-0.00657277	0.00802685
rs4726070	7	151328218	G	A	0.00140707	-0.01251	0.00141769	0.00174	-0.0113613	0.00658649
rs320692	7	137043484	C	A	-0.000177746	-0.01204	0.00138957	0.0017	0.0127608	0.0064505
rs7791133	7	135237096	A	C	-0.00176296	0.01223	0.00143386	0.00176	-0.0175336	0.0066502
rs17551064	7	49869771	G	A	-0.00539015	0.01493	0.00187954	0.0023	-0.00707614	0.00868616
rs56074153	7	3568244	A	G	0.00891939	-0.00713	0.00140046	0.00171	0.00774832	0.0065054
rs7803932	7	70203673	G	A	0.000214793	-0.0143	0.00185512	0.00226	-0.00533847	0.00858576
rs37976	7	8014957	C	T	0.000390364	-0.01068	0.00140298	0.00171	0.00903478	0.00650651
rs36119825	7	48820536	G	A	0.00106841	-0.01063	0.00139153	0.00171	-0.00123401	0.00646012
rs10282292	7	111092478	C	T	0.00896219	-0.00096	0.0014469	0.00179	0.0175872	0.00672678
rs6959891	7	54714000	A	G	0.00214611	0.01136	0.00154653	0.00189	-0.00622176	0.00716968
rs11772580	7	100101648	T	G	-0.00242831	0.01199	0.00163638	0.00201	-0.00985224	0.00760448
rs6958689	7	128373609	G	A	-0.00121894	-0.01121	0.00160069	0.00198	0.00197057	0.00742268
rs2283076	7	126478190	G	A	-0.00535247	0.01143	0.00165383	0.00204	-0.00917996	0.00766018
rs2141277	7	39099178	G	A	-0.00719312	0.00952	0.00139331	0.0017	0.0117519	0.00646628
rs62439690	7	21417556	A	G	-0.00255002	0.01087	0.00159299	0.00194	-0.013702	0.00738885
rs1566085	8	142624527	G	T	0.00288318	-0.01645	0.00140287	0.00171	0.0193592	0.0065057
rs11783093	8	27425349	C	T	0.01571	-0.00236	0.00189655	0.00232	-0.00359569	0.00879267
rs2725370	8	30852826	T	C	0.00425216	-0.01536	0.00151209	0.00187	0.0146035	0.00701145
rs77702622	8	143367857	A	G	-0.00388635	0.02447	0.00280964	0.00351	0.0156618	0.0129107
rs2974295	8	42369929	C	T	-0.00549431	0.01098	0.00138549	0.0017	0.0132523	0.00642776
rs837080	8	130925116	T	C	0.00136473	-0.01092	0.00138882	0.0017	0.00042126	0.00644683
rs2447535	8	118946183	A	G	0.000881634	-0.01181	0.0015234	0.00185	0.0113724	0.00705039
rs35169606	8	9604066	T	G	0.00877627	-0.00248	0.00144385	0.00177	0.0294678	0.00671251
rs1866823	8	57436577	G	A	0.0067347	-0.01009	0.00140676	0.00171	-0.00116353	0.00652483
rs7012546	8	105067737	C	T	8.64483e-05	-0.01009	0.00140627	0.00172	0.00482125	0.0065333
rs2062882	8	91839576	A	G	-0.0081103	0.008	0.00141998	0.00173	0.00123003	0.00659381
rs113182709	8	143297485	G	A	0.0106068	-0.03225	0.00443587	0.00567	0.0059576	0.0204899
rs4320563	8	87769961	G	A	-0.00256113	0.00976	0.001388	0.00174	0.00181495	0.0064412
rs55897841	8	95577270	C	T	0.00894563	-0.0067	0.00163341	0.00197	-0.00169791	0.00758357
rs7029718	9	23358495	G	A	0.00358926	-0.02439	0.00140684	0.00174	-0.00171454	0.0065273
rs113382419	9	136463019	A	C	-0.0282339	-0.00533	0.00221376	0.00278	-0.00928917	0.0102243
rs3847225	9	1790685	A	C	0.0038884	-0.01666	0.00142061	0.00173	-0.00475183	0.00659139
rs4266768	9	134892125	C	T	0.00737281	-0.01561	0.00148715	0.00183	0.00542516	0.00690233
rs12375949	9	124617900	T	C	0.00499563	-0.01447	0.00139464	0.00172	0.0122656	0.00647299
rs7863447	9	14155418	G	A	0.0031894	-0.01678	0.00191114	0.00233	0.0111249	0.00894348
rs17425572	9	88006338	G	A	-0.0030689	0.01224	0.00139082	0.0017	-0.0050143	0.00644939
rs1051474	9	111881856	T	C	0.00413656	-0.01301	0.00153452	0.00188	0.0129837	0.00712588
rs13296519	9	128471924	T	G	-0.00970128	0.00775	0.00141888	0.00174	-0.00605356	0.00658236
rs7031698	9	82441486	T	C	0.00679068	-0.01248	0.00166166	0.00206	-0.00337931	0.00769892
rs1105307	9	72046040	A	G	-0.00174632	0.01173	0.00158467	0.00195	-0.00376873	0.00736818
rs7032636	9	3151748	G	A	-0.00828758	0.00815	0.00140079	0.00171	-0.00410562	0.00650209
rs1246265	9	86761745	C	T	-0.00886526	0.00481	0.00150907	0.00185	-0.0114017	0.00700127
rs111821073	9	99084793	C	T	0.00373743	-0.01385	0.00192115	0.00237	0.0029059	0.00890466
rs12682775	9	135490491	T	C	0.00486404	-0.01187	0.00167933	0.00204	-0.000813468	0.00781936
rs878688	9	121965029	C	T	0.00152153	-0.0106	0.00148931	0.00183	0.00413599	0.00692658
rs7864396	9	96251318	C	A	-0.000442989	-0.00979	0.00144911	0.00177	0.0174302	0.00673373
rs73344830	10	103816828	G	A	-0.00494361	0.0172	0.00140664	0.00172	0.00427189	0.00652556
rs7924036	10	65191645	G	T	0.00700409	-0.01501	0.00138591	0.0017	-0.0103475	0.00643474
rs6162	10	104596981	A	G	-0.0117804	0.00357	0.00142001	0.00173	-0.0149594	0.00660475
rs56118554	10	133802961	C	T	0.00268772	-0.01553	0.00158866	0.00199	0.00746966	0.00735231
rs790647	10	106776484	A	C	-0.00533248	0.01482	0.00164361	0.00202	-0.00841123	0.00763291
rs7914680	10	67965010	T	G	0.00141801	-0.01247	0.00155392	0.00189	-0.00405365	0.00721835
rs1291818	10	11132190	C	T	-0.00315121	0.01085	0.00141167	0.0017	0.00610702	0.00654272
rs10887801	10	90079714	G	T	0.00325457	-0.01087	0.00140168	0.00171	0.00228888	0.00650187
rs4384309	10	133110596	G	A	0.00432463	-0.0109	0.0013998	0.00172	0.0184599	0.0064958
rs10994777	10	63233988	G	A	0.00569381	-0.0146	0.00188578	0.00232	-0.00177139	0.0087541
rs12571549	10	111770013	A	G	-0.000598045	-0.01512	0.00201133	0.0025	0.00354223	0.00939128
rs3013014	10	12396699	A	G	-0.00251985	0.01024	0.00140008	0.00172	-0.0210446	0.00650619
rs1925587	10	68660105	C	T	0.00357156	-0.01016	0.00140468	0.00171	0.0064527	0.00651881
rs17553262	10	92912773	C	A	-0.0127323	0.01119	0.00218148	0.00272	-0.00143884	0.010092
rs72840994	10	87124801	T	G	0.00640082	-0.01247	0.00175251	0.00216	0.000994205	0.00812225
rs9919670	11	112877304	A	G	-0.0152438	0.00738	0.00142114	0.00173	-0.00856602	0.0065968
rs11601122	11	72362718	G	A	-0.00742134	0.01947	0.00189102	0.0023	-0.0198422	0.00873224
rs10765775	11	95656362	G	A	0.00540473	-0.01488	0.00142644	0.00176	0.00647505	0.00662259
rs7940022	11	12873906	G	T	0.00265763	-0.01394	0.00148881	0.00184	0.00426182	0.00689075
rs17309874	11	27667236	A	G	-0.0112899	0.00825	0.00158234	0.00194	-0.0174817	0.00731862
rs4391802	11	28674592	A	G	0.0103191	-0.00716	0.00152789	0.00187	0.0375424	0.0071347
rs17565975	11	111586950	A	G	-0.00243461	0.01142	0.00140351	0.00171	-0.0132183	0.00651906
rs112282219	11	46632809	A	G	-0.0231662	0.00172	0.00350418	0.00436	-0.0102943	0.0161315
rs1143770	11	122017598	C	T	0.00259629	-0.01136	0.00140466	0.00172	-0.000948156	0.00651582
rs10896113	11	66117111	C	T	0.000812609	0.01336	0.00166474	0.00208	0.00216405	0.00773202
rs11023749	11	15889272	G	A	0.00104677	-0.01132	0.00146769	0.0018	0.00974077	0.00682307
rs12574281	11	131205421	C	A	-0.000166203	-0.01077	0.00143054	0.00176	0.00308352	0.00662849
rs11222609	11	131295005	G	A	0.00333065	-0.01084	0.00145191	0.00178	0.0169197	0.00673375
rs75742406	11	17070365	G	A	0.00961948	-0.00101	0.00158486	0.00192	0.00416752	0.00733678
rs894067	11	76454408	G	A	0.00196512	-0.01041	0.00142361	0.00175	0.0232149	0.00663774
rs4463818	11	90507372	C	T	0.00162203	-0.01024	0.00143174	0.00176	0.00274469	0.00664147
rs4945424	11	80305937	A	C	-0.000686838	0.00992	0.00140985	0.00171	0.00334336	0.00653836
rs77128898	11	61313525	C	T	0.00201323	0.02769	0.00383199	0.00482	0.0179927	0.0177747
rs12804787	11	133811072	G	A	-0.00638551	0.01814	0.00255371	0.00327	-0.0122532	0.011791
rs1980251	12	123744955	A	G	-0.000532643	0.02189	0.00160547	0.00197	-0.0335486	0.0075092
rs772921	12	56403577	C	T	0.00684556	-0.01754	0.00146081	0.0018	0.0124712	0.00676762
rs35309068	12	14535908	T	G	0.00388899	-0.01321	0.00139661	0.00171	0.0033912	0.00648314
rs7977614	12	110115286	A	G	0.00578341	-0.01325	0.00152154	0.00198	0.012384	0.00706164
rs324805	12	83931559	C	T	0.00577485	-0.01141	0.00138972	0.0017	0.0127274	0.00645098
rs10879871	12	75380511	G	T	-0.00957988	0.00842	0.00145803	0.00179	-0.00744335	0.00678001
rs4346043	12	82249369	C	T	0.00175086	-0.01515	0.00193181	0.00235	0.00910606	0.00896648
rs1558727	12	97680631	T	C	-0.00204158	0.01069	0.00138939	0.0017	-0.00699071	0.00644975
rs73301698	12	15539771	A	G	-0.00392476	0.01291	0.00171393	0.00208	-0.00903262	0.00797515
rs1671770	12	120946568	C	A	-0.00300116	0.01342	0.00183612	0.00223	-0.00726061	0.00857832
rs4539421	12	13416267	T	C	0.00490567	-0.01592	0.00224839	0.00267	0.00537221	0.0103819
rs4964046	12	27305310	A	G	0.00439834	-0.01053	0.00145297	0.00178	0.00795909	0.00675029
rs17110109	12	54668908	T	C	0.00384142	-0.01023	0.00142131	0.00175	-0.000425872	0.00659584
rs7139165	12	58412978	C	A	0.00298642	-0.01136	0.00151762	0.00195	0.00428004	0.00703404
rs77835879	12	26522623	G	A	-0.0062889	0.01601	0.00231105	0.00288	-0.0146682	0.0106752
rs1125748	12	67780751	T	C	-0.0050418	-0.00986	0.00146212	0.00178	0.0064018	0.0067755
rs1334297	13	58335375	G	A	0.00702128	-0.02449	0.00157372	0.00192	0.0132438	0.00727979
rs7993663	13	55761771	T	C	0.00514905	-0.0118	0.00144773	0.00178	0.0023761	0.0067136
rs9556958	13	99100046	T	C	-0.00110288	0.0108	0.00139553	0.0017	-0.00636518	0.00647448
rs9529146	13	31785404	C	T	-0.0011614	0.01267	0.0016556	0.00202	-0.00625718	0.00768717
rs7332724	13	91629272	T	C	-0.00183448	0.01149	0.00155696	0.00189	0.00136786	0.0072173
rs1582173	13	62320977	C	T	-0.00117454	0.01189	0.00161355	0.00196	-0.0146141	0.00748123
rs11620355	13	92044587	G	A	0.00536635	-0.01756	0.00247816	0.003	0.000822874	0.0115456
rs277828	13	109693885	A	C	-0.00474457	0.01091	0.00158839	0.00196	-0.01149	0.00735974
rs1442020	13	67327458	A	G	-0.00807048	0.00437	0.00145997	0.00178	0.0116896	0.0067842
rs176218	14	29600506	G	T	0.00377337	-0.01883	0.00176911	0.00215	-0.00687336	0.00822383
rs8020034	14	26981100	G	A	0.00383842	-0.01782	0.00180077	0.00223	0.000105078	0.00839161
rs3742365	14	104198251	C	T	-0.0107929	-0.0059	0.0014159	0.00173	-0.0151352	0.00655884
rs2998315	14	85032707	A	G	0.00144811	-0.01269	0.00139049	0.00171	0.00624849	0.00645152
rs2067854	14	72425819	G	A	0.000951838	-0.01477	0.00170577	0.00209	0.0217578	0.00792463
rs736282	14	94287860	T	C	0.000786508	0.01082	0.00139055	0.0017	0.00340358	0.00644936
rs4442732	14	61025617	G	A	-0.00211578	0.01063	0.00142994	0.00176	0.0107141	0.00664536
rs60904894	14	89779535	A	C	0.00158789	-0.01025	0.00140621	0.0017	-9.45862e-05	0.00652529
rs242093	14	69481343	A	G	-0.00606486	0.01031	0.00141133	0.00172	-0.00851042	0.00654559
rs860326	14	57342912	C	T	0.00833808	-0.00876	0.0014023	0.00172	0.00427492	0.00651367
rs730384	14	74889870	G	A	0.00167368	-0.01016	0.00140462	0.00171	-0.00652488	0.00651525
rs2016392	14	23424186	A	G	0.00369796	-0.01215	0.00168554	0.00207	-0.00631619	0.00785189
rs8042849	15	78817929	C	T	0.0192164	0.00018	0.00146183	0.00178	0.000104084	0.0067935
rs35175834	15	47680815	A	G	-0.0164032	0.01292	0.00169847	0.00208	-0.00634418	0.00787839
rs11855853	15	78012618	C	T	0.00664184	-0.01548	0.00156932	0.00194	0.0129829	0.00727296
rs8042134	15	97514404	G	T	-0.00994136	0.00794	0.0014011	0.00173	-0.00651257	0.00649523
rs11635092	15	27234553	A	G	-0.00116531	0.01231	0.00145225	0.00177	-0.0207741	0.00672233
rs28513670	15	65982677	A	G	0.00115091	-0.01477	0.00184131	0.00225	0.0053498	0.00855606
rs4778058	15	93456069	T	C	0.00136664	-0.01017	0.00140976	0.0017	0.00162537	0.00653774
rs62018216	15	51387404	G	T	0.00414286	-0.01365	0.00192216	0.00234	0.00260783	0.00894309
rs4787457	16	28555400	G	A	-0.00245503	0.01741	0.00143064	0.00176	-0.0147041	0.0066324
rs9936270	16	12215741	T	C	-0.00158474	0.0136	0.00161734	0.00198	0.0113395	0.00750376
rs9933256	16	1246748	G	A	-0.00529219	0.01134	0.00139194	0.00172	-0.0138671	0.00645572
rs11866083	16	61503583	C	T	0.00269263	-0.01347	0.00164528	0.00205	-0.00304911	0.00764077
rs2052285	16	51188432	G	A	0.00295701	-0.01123	0.00141928	0.00175	0.0156306	0.00659308
rs1050847	16	87443734	C	T	0.00797046	-0.01075	0.00140503	0.00172	0.0188639	0.00653032
rs34485537	16	83608924	C	T	0.00237963	-0.01075	0.00142015	0.00173	0.00578078	0.00658344
rs35316276	16	67850700	C	T	0.00136208	-0.01173	0.00154938	0.00194	0.00134039	0.00721091
rs369230	16	89645437	T	G	-0.00908882	0.0052	0.001511	0.00193	-0.0102856	0.00699076
rs117468730	16	10205467	G	A	0.0011084	0.03521	0.004938	0.00597	-0.0205824	0.0228114
rs3809634	16	53538157	A	G	0.00320672	-0.01058	0.00150773	0.00185	0.0251715	0.00701379
rs818415	16	65448079	T	G	0.00182106	-0.01235	0.00176533	0.00219	0.0223044	0.00828352
rs57611503	16	31165795	G	A	0.00774344	-0.0033	0.00141026	0.00172	0.00654462	0.00654497
rs4888746	16	78172252	G	A	-0.00165517	0.00952	0.00144011	0.00174	-0.0180797	0.00667187
rs74998289	17	43913558	T	G	0.00593326	0.01821	0.00167829	0.00213	-0.0320701	0.00773153
rs11657342	17	79355294	G	A	0.00361539	-0.01404	0.00143706	0.00191	-0.00696716	0.00666936
rs11871429	17	42920929	G	A	-0.00183925	0.01425	0.00165644	0.00202	0.00597466	0.00767541
rs12602286	17	19236954	G	T	0.0034433	-0.01701	0.00208489	0.00255	0.0174683	0.00972014
rs2302761	17	7358520	C	T	0.00317553	-0.01354	0.00169308	0.00209	-0.00182939	0.00783959
rs8614	17	27588806	A	C	-0.0114612	0.00407	0.00179679	0.00224	-0.0146722	0.00834449
rs9914918	17	46962021	G	A	0.00840833	-0.01155	0.00152157	0.00189	0.0199721	0.00711145
rs225291	17	33927126	G	A	-0.00393145	0.01205	0.00175296	0.00214	-0.00122741	0.00815461
rs1381247	17	2302387	C	T	-0.00341885	0.01013	0.00146954	0.00182	0.00610607	0.00681033
rs12940014	17	17603317	T	C	0.00342323	-0.00936	0.00138577	0.0017	-0.00326299	0.00643105
rs9964724	18	35159124	C	T	0.00741609	-0.01978	0.00149013	0.00183	0.00092277	0.00691393
rs1618725	18	21126952	C	T	0.00263019	-0.01477	0.00138658	0.00174	0.0253903	0.0064349
rs613872	18	53210302	T	G	-0.00520372	0.0175	0.00182901	0.00227	-0.0367099	0.00855878
rs62097985	18	50810675	T	C	-0.00568744	0.01288	0.00140988	0.00172	-0.010952	0.00653688
rs11081529	18	75902735	T	C	0.00381071	0.01311	0.00152574	0.00186	0.00771239	0.0070645
rs7233920	18	37416318	A	G	-0.00326413	0.01315	0.00166569	0.00202	-0.0210587	0.00770015
rs11663602	18	77578191	A	C	-0.00687375	0.01213	0.0015537	0.0019	-0.0157072	0.00721314
rs10460095	18	22624708	A	G	-0.00387613	0.01066	0.00140475	0.00171	0.00753189	0.00651679
rs62103084	18	25637562	C	T	0.00354106	-0.01693	0.00225481	0.0028	0.0198354	0.010444
rs17733784	18	53719925	T	C	0.00841894	-0.00239	0.00143622	0.00175	0.000384072	0.0066575
rs2554835	18	74141190	G	A	0.00136207	-0.00974	0.00142009	0.00175	0.000903144	0.00658255
rs2287838	19	9959014	A	G	-0.00127418	0.01152	0.00139593	0.00171	0.0150742	0.00647641
rs192436652	19	54960747	T	C	-0.0114094	0.03497	0.00426723	0.00545	-0.0287592	0.019713
rs76608582	19	4474725	C	A	0.0216317	-0.02798	0.00344003	0.00445	0.0274619	0.0158255
rs7257460	19	30746753	C	T	-0.000103526	0.01145	0.00153477	0.00189	-0.00461981	0.00712749
rs35343344	19	18471610	C	A	0.00918144	-0.00588	0.00159594	0.00196	0.0246076	0.00742143
rs6011779	20	61984317	C	T	0.0191152	-0.00422	0.00176364	0.00223	0.0182222	0.00820571
rs6119897	20	31145415	A	G	-0.0128038	0.00691	0.00162704	0.00196	-0.00933775	0.00756289
rs4810227	20	59841800	A	G	-0.000685801	-0.01272	0.00143677	0.00175	-0.0106878	0.00666263
rs16995054	20	14811733	T	C	-0.00130459	0.0139	0.00171395	0.00208	-0.00102137	0.00790661
rs6123924	20	58219764	G	A	-0.000663888	0.01528	0.00192627	0.00235	-0.0244054	0.00888412
rs6513959	20	43620856	G	A	-0.00325671	0.01177	0.00152134	0.00185	-0.00600966	0.00708035
rs6122735	20	47523732	C	T	0.000536153	-0.0105	0.00141631	0.00174	0.0103921	0.00656588
rs4369924	20	41954383	G	A	0.00126818	-0.01362	0.00189209	0.00234	-0.00342289	0.00883343
rs348809	20	59032097	G	A	-0.00828381	0.00498	0.00145602	0.00179	-0.0209519	0.00677273
rs1964927	21	42653237	G	A	-0.00567164	0.01423	0.00145245	0.00177	-0.00634885	0.00673643
rs743316	21	35252696	T	C	0.000818292	0.01185	0.00170597	0.00208	-0.0239376	0.00786581
rs11088985	21	46712804	T	C	-0.00841647	0.00011	0.00148693	0.00183	0.00983607	0.00689626
rs10470208	21	20022835	G	A	0.00460781	-0.01011	0.00150976	0.00185	0.0169048	0.00701732
rs9616906	22	51104680	A	G	-0.00161595	-0.01497	0.00139561	0.00172	-0.000268647	0.00647256
rs11703032	22	34337383	T	C	-0.0015414	-0.02024	0.00232192	0.00291	-0.00309063	0.0108449
rs3788556	22	39972162	C	T	-0.000766545	0.01138	0.00140706	0.00171	-0.00231067	0.00653381
rs73178647	22	41964168	G	A	0.00988206	0.00081	0.00179456	0.00222	0.00684738	0.0083715
rs136280	22	31193801	G	A	-0.00928901	0.00743	0.00169059	0.00208	-0.0178966	0.00783547

## Sheet: ST9_BMI, smoking, education
rsid	chr_name	chrom_start	EA	NEA	BETA_BMI	BETA_smok	BETA_EA	SE_BMI	SE_smok	SE_EA	BETA_outcome	SE_outcome
rs543874	1	177889480	G	A	-0.0479	-0.0071767	0.00468	0.002	0.00171476	0.00213	-0.0211987	0.00788394
rs3101336	1	72751185	C	T	-0.0254	0.000894818	-0.01359	0.0016	0.00141312	0.00174	-0.012904	0.00655505
rs34517439	1	78450517	A	C	0.0391	0.00724542	-0.01112	0.003	0.00214218	0.00266	0.0260169	0.00980537
rs2820295	1	201800868	A	G	0.0235	0.00480922	-0.01084	0.0018	0.00146282	0.0018	0.0199998	0.00677022
rs17024393	1	110154688	C	T	-0.0644	-0.00544907	-0.00417	0.0049	0.00436992	0.00504	-0.02385	0.0201956
rs657452	1	49589847	A	G	0.0188	0.00591393	-0.00315	0.0016	0.00142391	0.00174	0.00190527	0.00660636
rs11165643	1	96924097	T	C	0.0185	0.00428998	-0.00236	0.0016	0.00140721	0.00173	0.00115447	0.00653946
rs6656785	1	75005776	G	A	-0.0178	-0.00912832	0.00071	0.0016	0.00141845	0.00176	-0.0162109	0.00658509
rs11588857	1	204587047	G	A	-0.0039	-0.00726965	0.02208	0.0021	0.0017019	0.00208	0.000319018	0.00790159
rs12140153	1	62579891	G	T	-0.0353	-0.00519477	0.0042	0.0034	0.00242949	0.00293	-0.0242641	0.0111787
rs2819336	1	44015809	C	T	-0.0028	-0.00924584	0.01828	0.002	0.00144312	0.00177	-0.0260597	0.00670584
rs61813324	1	156049877	T	C	0.0289	0.00264554	-0.00985	0.0028	0.00205154	0.00256	0.0063254	0.00952677
rs2984618	1	47690438	T	G	0.0165	0.00554507	0.00011	0.0016	0.00140599	0.00173	0.00642067	0.00653274
rs1008078	1	91189731	T	C	0.0106	0.00922449	-0.01738	0.0019	0.00141991	0.00173	0.00645874	0.00659351
rs79113395	1	1590521	G	A	-0.02	-0.00379424	0.00513	0.0022	0.00157537	0.00233	-0.0180477	0.00731468
rs10920678	1	190239907	A	G	0.0149	0.00202955	0.00027	0.0016	0.00139666	0.00171	0.0113673	0.00648059
rs3897821	1	243420388	G	A	-0.0057	-0.00054072	0.01502	0.0018	0.00146732	0.0018	-0.00434083	0.00681433
rs7546987	1	73848505	T	C	0.0013	-0.0117083	0.00401	0.0018	0.00142454	0.00176	0.015003	0.00662738
rs10909880	1	2727804	C	T	-0.0135	-0.000990059	0.00335	0.0016	0.0013997	0.00171	-0.00296513	0.00650228
rs197374	1	112289983	T	C	0.0141	0.00700691	-0.0087	0.0017	0.00142568	0.00175	0.0218447	0.00661001
rs4506495	1	98404234	C	T	-0.0156	-0.00452259	0.01823	0.0023	0.00186959	0.00226	-0.0296287	0.00860177
rs4655141	1	23312025	C	T	-0.0173	0.00344824	0.00198	0.0022	0.00186004	0.00233	-0.0296603	0.00863182
rs2503185	1	66461401	A	G	0.013	0.00919355	-0.00665	0.0017	0.00139594	0.0017	0.0155619	0.00648212
rs12022461	1	33232525	G	A	-0.0167	-0.00442702	0.00528	0.0022	0.00184674	0.00226	-0.00075675	0.00858954
rs61828641	1	174321997	A	G	0.0223	-0.000468498	0.00168	0.003	0.00221906	0.00275	0.0239362	0.0103645
rs10779751	1	11284336	A	G	0.0131	0.00189962	-0.00342	0.0018	0.00156185	0.00192	0.0161893	0.00726232
rs6690195	1	96221653	T	C	0.0059	0.0071749	-0.01235	0.0019	0.00138982	0.0017	0.00893617	0.00644883
rs11264489	1	156480831	G	A	-0.0127	-0.0012198	0.00545	0.0018	0.00144643	0.00177	-0.013186	0.00670671
rs12048139	1	195057186	G	A	-0.0148	0.00138818	0.00248	0.0021	0.00170302	0.00208	-0.00909249	0.00788978
rs2297600	1	32207581	G	T	-0.0136	-0.0100372	0.01569	0.0024	0.00183968	0.00223	-0.0329333	0.00849241
rs7540542	1	159430327	G	T	-0.0019	0.00237833	-0.0131	0.0019	0.00156556	0.0019	-0.0235928	0.00728164
rs1058791	1	8413317	A	C	0.0051	0.00787447	-0.01518	0.0023	0.00184702	0.00227	0.014635	0.00866029
rs587271	1	54743111	T	C	0.012	0.000596759	0.00268	0.0018	0.00155759	0.00187	0.00114123	0.00723215
rs7534091	1	118864616	G	A	-0.012	-0.00176431	-0.00238	0.0018	0.00157263	0.00194	0.00449644	0.007346
rs12118987	1	80818530	T	C	0.0118	0.00473419	-0.00563	0.0018	0.00150366	0.00186	0.00865025	0.00697215
rs7526754	1	209233764	C	T	-0.0115	-0.00104211	0.00251	0.0018	0.00146199	0.00178	-0.0138837	0.00678183
rs4652135	1	175837673	C	A	-0.003	-0.00355848	0.01219	0.0021	0.00155564	0.0019	-0.0062907	0.00724289
rs2491864	1	242986063	A	G	0.0129	-0.00126051	-0.00354	0.002	0.00167387	0.00205	0.0129086	0.00778117
rs61740466	1	19934900	G	A	-0.0142	0.000233684	0.00245	0.0022	0.00162882	0.002	-0.0120501	0.00757096
rs7161	1	44438974	C	T	-0.0074	-0.00543767	0.01278	0.0019	0.00166496	0.00205	-0.00651368	0.00778018
rs11118308	1	219633869	A	G	0.0098	0.000650337	0.00119	0.0016	0.00139088	0.00171	0.0142317	0.00645891
rs79906980	1	57887985	T	C	0.0158	0.00465517	-0.00645	0.0026	0.00189363	0.00239	0.0272462	0.0087394
rs12031634	1	34584393	G	A	-0.0122	-0.00050292	0.00225	0.0021	0.00152227	0.00187	-0.00117749	0.00705642
rs10745307	1	110580215	A	G	0.0056	0.00287234	-0.00994	0.0019	0.00139425	0.00171	0.0249747	0.0064757
rs34394051	1	6853091	A	G	0.006	0.00329086	-0.01392	0.0026	0.00190145	0.0024	0.0181828	0.00884807
rs10864728	1	230304914	A	G	0.011	0.00266709	-0.00267	0.0019	0.00142228	0.00176	0.0119433	0.00659854
rs10915199	1	28813922	G	A	-0.0022	-0.00397161	0.01039	0.0018	0.00150076	0.00183	-0.00461829	0.00696152
rs74887628	1	147032779	A	G	0.0305	0.0025861	-0.00457	0.0054	0.00387168	0.00466	0.00996116	0.0178123
rs12029988	1	221948869	T	C	0.0082	0.000805314	-0.00948	0.0017	0.00139737	0.0017	0.0211467	0.00648522
rs4951588	1	212500433	T	C	0.0002	0.000995553	-0.0096	0.0017	0.00141201	0.00173	0.00367883	0.00654752
rs13021737	2	632348	G	A	-0.0578	-0.0141599	0.00483	0.0021	0.00183335	0.00227	-0.0247414	0.00857215
rs10182181	2	25150296	G	A	-0.0327	-0.00507954	-0.00111	0.0016	0.00138534	0.0017	-0.00644936	0.00643306
rs77165542	2	430975	C	T	-0.0939	-0.0201568	-0.00123	0.0053	0.00378614	0.00497	-0.0634169	0.0178931
rs4671328	2	58935282	T	G	0.0214	-0.00254261	-0.00336	0.0017	0.00140327	0.00175	-0.00857486	0.00651124
rs11123818	2	100867308	G	A	-0.0131	-0.00420923	0.02081	0.0017	0.00142802	0.00175	-0.013743	0.00662967
rs6545714	2	59307725	G	A	-0.0194	-0.00479917	0.00445	0.0016	0.00141655	0.00174	-0.0116705	0.00656904
rs11678980	2	162101261	A	G	0.0084	0.00658293	-0.01744	0.002	0.00143504	0.00172	0.00398453	0.00666253
rs7599312	2	213413231	G	A	-0.0182	-0.0017856	0.00485	0.0018	0.00157788	0.0019	-0.000366603	0.00731217
rs4482463	2	205375909	C	A	-0.031	-0.000788113	-0.00428	0.0031	0.00260566	0.00323	0.00355741	0.0121739
rs2890772	2	146175106	T	G	0.0016	0.0136979	0.00355	0.0019	0.00140672	0.00173	0.00103796	0.00654676
rs7588437	2	181575281	G	A	-0.0165	-0.00340115	0.00639	0.0017	0.00144331	0.00177	-0.00375217	0.00670146
rs1455349	2	199497285	A	G	0.0004	-0.00421896	0.01607	0.0017	0.00139933	0.0017	-0.00192428	0.00649123
rs930295	2	50233352	A	C	0.0208	0.00159623	-1e-05	0.0023	0.0018753	0.0023	0.0203207	0.00867279
rs10929925	2	6155557	C	A	-0.0142	-0.0046736	0.00259	0.0016	0.00140033	0.00171	0.00434772	0.00650679
rs10197031	2	105454590	C	T	-0.0161	-0.000323083	-0.00111	0.0019	0.00153543	0.00188	-0.00576297	0.0071147
rs2861685	2	67837553	T	C	0.0165	0.00121159	0.00039	0.0019	0.00140376	0.00173	0.00506131	0.00651479
rs6720868	2	230663576	T	C	0.0154	0.00157932	-0.00554	0.0018	0.00148848	0.00182	0.00195235	0.00692492
rs4973618	2	229002620	G	A	-0.0148	-0.00164128	0.01109	0.0018	0.00145795	0.00179	-0.0215716	0.0067676
rs6710871	2	143960593	A	G	0.0193	0.00133712	-0.00224	0.0024	0.001993	0.00247	0.0167998	0.00927369
rs12714199	2	86812549	C	T	-0.0141	0.00431731	0.00221	0.0017	0.00142514	0.00176	-0.00468839	0.00661569
rs7561278	2	48954905	T	C	0.0169	-0.00274552	-0.00782	0.0021	0.00168714	0.00205	0.00153185	0.00783211
rs935166	2	26949366	G	A	-0.0152	-0.00244641	0.00777	0.0019	0.0013864	0.0017	-0.0226101	0.00643178
rs6725931	2	220205146	T	C	0.0187	0.00795011	-0.01147	0.0024	0.00192849	0.00242	0.00936816	0.00902623
rs76076331	2	10977585	C	T	-0.0094	-0.00478984	0.01873	0.0029	0.00211726	0.00248	-0.0185584	0.00982783
rs264941	2	104297420	C	A	-0.0124	-0.00820192	0.0081	0.0017	0.00138601	0.0017	-0.00830145	0.00643732
rs34234296	2	175166636	G	A	-0.0145	0.00052836	0.00083	0.002	0.00143364	0.00177	-0.0152486	0.00665339
rs10185199	2	40282202	G	A	-0.0143	-0.00128553	0.00458	0.002	0.00158307	0.00192	-0.0110889	0.00735942
rs10192119	2	164581241	G	T	-0.0151	-0.00199776	0.00888	0.0021	0.0018997	0.0023	-0.00586776	0.00884114
rs16825005	2	212304565	A	G	0.0124	0.000832797	-0.00677	0.0018	0.00153473	0.00188	0.0147536	0.00711963
rs16824376	2	198684342	C	T	-0.0146	-0.00625635	0.00427	0.0021	0.00175611	0.00216	-0.0119037	0.00815925
rs12477385	2	166144850	G	T	-0.0139	-0.00725566	0.01104	0.002	0.00166162	0.00202	-0.00295426	0.00770255
rs10168563	2	35552173	A	G	0.0126	-0.000607611	-0.00458	0.0018	0.00151347	0.00185	0.00331196	0.00702978
rs35752752	2	194022118	A	G	0.0086	-0.00195206	-0.01228	0.002	0.0014607	0.00181	0.0088993	0.00676648
rs10169594	2	41637688	C	T	-0.012	-0.00182859	0.00858	0.0018	0.00144403	0.00176	-0.00757423	0.00669936
rs62170775	2	155535967	T	G	0.0016	0.00244222	-0.01148	0.0019	0.00140005	0.00171	0.00998393	0.00650008
rs13033310	2	133523605	A	G	0.0146	-0.000347947	-0.0014	0.0022	0.00160435	0.00195	0.000957864	0.0074486
rs7560871	2	145616899	A	G	0.0219	0.00350381	-0.01847	0.0034	0.00271678	0.00324	0.0311271	0.0126204
rs6545863	2	61623476	T	C	0.0028	-0.00251448	0.01573	0.0024	0.00198059	0.00242	0.00229763	0.00917583
rs10205801	2	233597196	G	A	-0.0032	-0.00215878	-0.01053	0.0017	0.00139283	0.00171	-0.000175769	0.00645801
rs3811038	2	113240183	C	T	-0.0031	-0.00954466	0.0066	0.0019	0.00155745	0.0019	-0.00411227	0.00722192
rs12712269	2	107564115	T	C	0.0071	0.00122128	-0.01063	0.002	0.00142452	0.00174	0.0106051	0.00661767
rs13004388	2	125004105	T	C	0.0035	-0.0028378	0.01156	0.0021	0.00156272	0.0019	0.00517921	0.00727602
rs2317006	2	236867805	G	A	-0.0103	-0.00282154	0.00387	0.0017	0.00139598	0.00171	-0.00126201	0.00647167
rs79552484	2	51086538	A	C	0.0196	0.0075494	-0.01906	0.0036	0.00262942	0.0032	0.0396565	0.0120539
rs901532	2	62763347	T	C	0.0096	-0.0126954	0.00827	0.0026	0.00213075	0.00265	0.000622446	0.00992829
rs10856785	2	16650175	T	C	0.007	0.000985377	-0.01132	0.0019	0.00155286	0.00192	0.0255167	0.00723457
rs7563879	2	207198722	T	C	0.0099	-0.00229429	0.00289	0.0017	0.00139193	0.00171	0.0110428	0.00646198
rs528483	2	45130410	C	A	-0.0028	0.00828619	0.00114	0.0019	0.00142374	0.00173	0.00748879	0.00661526
rs56133507	2	172818467	G	T	-0.0131	-0.000324425	0.0125	0.0024	0.00173828	0.00215	-0.00555719	0.00805995
rs2139056	2	180896761	T	C	0.006	0.00194286	-0.00984	0.0017	0.00138902	0.0017	0.0082628	0.00645239
rs1446358	2	142980630	A	C	0.0106	0.00134353	-0.00112	0.0018	0.00151007	0.00184	0.0109761	0.00701886
rs76509453	2	126023667	G	A	-0.0015	-0.00231178	0.01686	0.0033	0.00238152	0.00292	0.00107911	0.0110121
rs2111877	2	159388014	C	T	-0.0135	-0.000192122	0.00022	0.0024	0.00195843	0.00238	-0.00433102	0.00909795
rs17020497	2	81826131	A	G	0.014	0.00389814	-0.01171	0.0025	0.00203926	0.00251	0.0426505	0.0093719
rs12469094	2	22967228	C	A	-0.0051	0.0083548	-0.00072	0.0018	0.00148998	0.00182	0.0115328	0.00691354
rs3770890	2	36657992	G	T	-0.0297	0.00055243	0.0072	0.0053	0.0044103	0.0056	-0.0470833	0.0203743
rs1984559	2	135678888	A	G	0.0122	0.00128657	-0.00205	0.0022	0.00178835	0.00221	0.0238411	0.00852267
rs191092	2	80499641	T	C	0.0033	0.000744435	0.01634	0.0028	0.00234482	0.00296	-0.0217209	0.0109138
rs4597468	2	161200265	C	T	-0.01	-0.00425268	0.00408	0.0018	0.00149054	0.00184	-0.00484511	0.00694033
rs4667025	2	186150287	G	A	-0.0001	-0.00449755	0.00957	0.0019	0.00141737	0.00174	-0.00530399	0.00657749
rs13090388	3	49391082	C	T	-0.0176	-0.00671141	0.02852	0.0021	0.00150254	0.00184	-0.023998	0.00700679
rs4234589	3	185818882	A	G	0.035	0.00028893	0.01116	0.0024	0.00201453	0.0025	0.0375627	0.0094729
rs7631156	3	131751628	A	G	0.0215	-0.000906097	-0.00032	0.0018	0.00148522	0.00184	0.022602	0.00688657
rs9818122	3	85861064	C	T	-0.0228	-0.00405423	0.00288	0.002	0.00170311	0.0021	-0.0151712	0.00792215
rs16851483	3	141275436	T	G	0.0352	0.00402346	-0.0127	0.0034	0.00278797	0.00345	0.0483456	0.0127995
rs2365389	3	61236462	C	T	-0.0168	-0.00140019	0.00301	0.0016	0.00141256	0.00172	-0.0159652	0.00655628
rs1492014	3	94071481	C	T	-0.0171	-0.00529123	0.00812	0.0017	0.00139566	0.00172	-0.0147391	0.00647509
rs687339	3	135932359	T	C	0.0188	0.00161515	-0.00183	0.0019	0.00165088	0.00205	0.0219107	0.00769606
rs39654	3	173095123	G	A	-0.0163	-0.0045753	0.0018	0.0017	0.00139375	0.00171	-0.0267972	0.00647522
rs171390	3	154038412	C	T	-0.015	-0.00271098	0.00391	0.0017	0.0014111	0.00173	-0.0095161	0.00655772
rs72906474	3	47817007	G	T	-0.0169	-0.00564284	0.00892	0.0019	0.00142092	0.00174	-0.00277155	0.00659717
rs6804842	3	25106437	G	A	-0.0141	-0.00395756	-0.00107	0.0016	0.00140418	0.00172	-0.0100489	0.00651345
rs1436348	3	104612668	G	A	-0.0147	-0.00490109	0.0019	0.0017	0.00140483	0.00172	-0.00365563	0.00651644
rs2036281	3	71589755	G	T	-0.0057	-0.00537261	0.01412	0.0017	0.00141681	0.00174	-0.0129394	0.00657493
rs9827823	3	84221774	T	C	0.0182	0.00148144	-0.00168	0.0023	0.00192571	0.00239	0.00756476	0.00896003
rs7640424	3	107820063	C	T	-0.0135	-0.00845013	0.01068	0.0018	0.00149963	0.00184	-0.00951626	0.00694533
rs11128021	3	88139016	G	A	-0.0181	-0.00619508	0.00787	0.0024	0.00192082	0.00237	-0.015023	0.00890317
rs10510419	3	12426936	G	T	-0.0168	-0.00136114	0.00673	0.0023	0.00195093	0.0024	-0.00879667	0.00907369
rs11915371	3	70539559	C	A	-0.0154	0.000769896	0.0102	0.0021	0.00171018	0.00209	-0.0208396	0.00791224
rs35475880	3	168853348	G	T	-0.0015	0.000720163	-0.01511	0.0024	0.00171521	0.00208	0.0102995	0.00792657
rs12636480	3	82719412	T	G	0.0128	0.00204818	-0.00822	0.0018	0.00144547	0.00177	0.00366359	0.00670694
rs6443750	3	181329682	C	T	-0.0152	-0.00476851	0.00668	0.0021	0.00175719	0.0022	-0.00563458	0.00812965
rs17681451	3	114399296	G	A	-0.0225	0.000488449	0.00966	0.0031	0.00254181	0.00313	-0.0184781	0.0117944
rs6809307	3	156862041	T	C	0.0139	0.00177036	-0.00071	0.0019	0.00158932	0.00196	-0.00104103	0.00738529
rs3752904	3	183996068	C	T	-0.0116	0.00250442	0.00067	0.0016	0.00138606	0.0017	-0.00235741	0.0064382
rs4858193	3	20441050	T	C	0.0133	0.00272649	-0.00628	0.0019	0.00155317	0.00189	0.0183904	0.00718496
rs13062093	3	35667057	G	T	-0.0122	-0.00367646	0.00457	0.0017	0.00143636	0.00176	-0.0261461	0.00665358
rs4677812	3	194863794	C	A	-0.0129	0.000884521	0.00315	0.0019	0.00153948	0.0019	-0.00328454	0.00716069
rs9844531	3	53171822	A	G	0.0144	0.00507825	-0.00766	0.0021	0.00150625	0.00186	0.0180508	0.0070034
rs60771966	3	9507257	T	C	0.0217	0.00724758	0.00107	0.0032	0.00228488	0.00281	0.0211648	0.0106538
rs9826775	3	156295341	A	G	0.0155	-0.00153204	-0.00111	0.0024	0.00193604	0.00237	0.00658308	0.0089709
rs2373	3	116579622	A	C	0.0062	0.00147914	-0.01221	0.0019	0.0015222	0.00188	0.00511553	0.00705612
rs35959625	3	196131941	T	C	0.0128	0.00572924	-0.00742	0.002	0.00144345	0.00177	0.0110463	0.00669553
rs9289300	3	127144988	T	C	0.0017	-0.0011125	-0.01512	0.0026	0.00190116	0.00234	0.0010045	0.0088649
rs2600226	3	12928762	C	T	-0.0116	0.00209688	0.00386	0.0018	0.00148872	0.00181	-0.0123208	0.00691968
rs9818643	3	42491044	A	C	0.0129	0.0015109	0.00098	0.0021	0.00151967	0.00185	0.0123902	0.00704684
rs550025	3	62707595	T	C	0.0128	0.00072476	0.00206	0.0021	0.00169443	0.00208	0.0101425	0.00785437
rs13078509	3	70881429	T	C	0.0345	0.00979658	-0.0185	0.0057	0.00456083	0.00574	0.0415101	0.0211235
rs6441396	3	161406842	A	G	0.0115	0.000647633	-0.00334	0.0019	0.00139079	0.0017	0.00449238	0.00645667
rs9985296	3	36889621	T	C	0.0061	0.00138791	-0.01048	0.0018	0.00142865	0.00175	0.00409484	0.00664057
rs34184235	3	86192846	C	T	-0.0115	-0.00360796	0.00834	0.0019	0.00139729	0.00171	-0.000199232	0.00648884
rs9289074	3	116858995	C	T	-0.0118	0.00407214	0.00276	0.002	0.00161678	0.00197	-0.0103192	0.00751642
rs6783054	3	11672805	A	C	0.0099	0.000385165	0.00236	0.0017	0.00140343	0.0017	-0.00750757	0.00651512
rs1048637	3	13358171	G	T	-0.0094	-0.00163605	0.00294	0.0017	0.00139115	0.00175	0.00307266	0.00645461
rs10938397	4	45182527	G	A	-0.0322	0.00219763	0.00655	0.0016	0.00139987	0.00172	-0.010873	0.00650645
rs13107325	4	103188709	T	C	0.0468	-0.00381484	-0.0188	0.0032	0.00263369	0.00344	0.0800437	0.0120383
rs34811474	4	25408838	G	A	-0.0293	-0.00485076	0.00868	0.0023	0.00164392	0.00214	-0.0419119	0.00766221
rs1296328	4	137083193	A	C	0.0166	0.000160272	-0.00242	0.0017	0.00140152	0.00173	0.00448377	0.00650342
rs1391438	4	106151843	C	T	-0.0004	0.00333976	0.0167	0.0017	0.00149375	0.00183	-0.00805755	0.00695236
rs12643771	4	140753103	C	T	-0.0114	-0.00232334	0.01518	0.0021	0.00150253	0.00184	-0.0118856	0.00696952
rs4864201	4	130731284	T	C	0.0137	0.00118122	-0.0003	0.0017	0.00145075	0.00178	0.0156362	0.00675036
rs337637	4	38604470	G	A	-0.0137	7.37627e-05	0.01123	0.0017	0.00143061	0.00177	-0.00412634	0.00663096
rs2192158	4	55505360	A	G	0.0137	0.000158293	-0.00309	0.0017	0.0013919	0.00171	0.0243694	0.00645335
rs363096	4	3180021	T	C	0.0055	0.00449482	-0.01363	0.0017	0.00140297	0.00172	0.0106744	0.00651199
rs13141210	4	67891641	C	T	-0.0104	-0.00575766	0.01361	0.0019	0.00139202	0.00172	-0.0223252	0.0064582
rs2347526	4	159853577	T	C	0.0077	0.0011661	-0.01395	0.002	0.00145846	0.00179	0.00323057	0.00676476
rs13110266	4	162129844	G	A	-0.0124	-0.00441227	0.003	0.0016	0.00140771	0.00173	-0.0162397	0.00653574
rs56260582	4	28513530	A	G	0.0206	0.00684507	0.00112	0.0027	0.00200569	0.00244	0.0270153	0.00942431
rs28431181	4	20206094	A	G	0.0216	0.00759022	0.00148	0.0029	0.00210855	0.00253	0.0192312	0.00974604
rs4148155	4	89054667	A	G	0.0192	0.00184036	-0.00038	0.0026	0.00218101	0.00271	0.0258186	0.0101193
rs1346841	4	65651730	G	A	-0.0126	0.00196578	0.00564	0.0017	0.00141579	0.00174	0.00102474	0.00657511
rs6449393	4	18507692	C	A	-0.0131	-0.00245838	0.00461	0.0018	0.0014706	0.0018	-0.0111888	0.00683155
rs3914628	4	147438019	T	C	0.0165	0.00610075	0.00085	0.0023	0.0019665	0.00245	0.00366013	0.00914751
rs17576594	4	147952241	G	A	-0.0052	-0.0109502	0.01126	0.0019	0.00155159	0.00189	0.00147345	0.00720114
rs17598675	4	176647637	T	C	0.0011	0.00137874	-0.01199	0.0017	0.00139709	0.0017	0.00728478	0.0064842
rs2597883	4	112609894	A	G	0.0116	-0.00229245	-0.00222	0.0018	0.0014569	0.0018	0.00542952	0.00677648
rs11732657	4	172427073	A	G	0.0059	0.00321154	-0.01274	0.0021	0.00158793	0.00197	0.0045831	0.00736741
rs3796432	4	96030402	G	T	-0.0113	-0.00471627	0.00568	0.0018	0.00144231	0.00176	0.00666185	0.00669652
rs6812882	4	52772984	C	T	-0.0115	-0.00444535	0.00017	0.0018	0.00152054	0.00187	-0.0137764	0.00706089
rs13145650	4	122963344	T	C	0.0092	0.00780327	-0.01918	0.0034	0.00247843	0.00306	0.0236597	0.011448
rs1437842	4	173597016	G	A	-0.0106	-0.00449447	0.00515	0.0017	0.00138994	0.0017	-0.00884371	0.00644726
rs13137019	4	35512060	A	G	0.0021	-0.00843067	0.0049	0.0017	0.00138672	0.0017	-0.00630599	0.00644155
rs1128956	4	183724005	T	G	0.0001	0.00552662	-0.01387	0.0025	0.00180962	0.00228	0.00811759	0.0084007
rs4286488	4	94440026	A	G	0.0121	0.00391498	-0.009	0.002	0.00163878	0.002	0.0158156	0.00760656
rs115454970	4	67091953	T	G	0.0109	0.00398617	-0.01185	0.0022	0.00161313	0.00199	0.00457285	0.00750366
rs17630894	4	171532023	T	G	0.0151	-0.00082598	-0.00481	0.0025	0.00200931	0.00249	0.00537028	0.00933081
rs72649373	4	80609966	C	T	-0.0167	-0.00356222	0.00754	0.0028	0.00201966	0.00242	-0.00819395	0.00938071
rs1492767	4	55221467	T	C	0.0095	-0.000349882	0.0013	0.0016	0.00138326	0.0017	0.0115276	0.00641836
rs7678054	4	95093855	G	A	-0.0099	0.000626034	-0.00129	0.0017	0.001388	0.0017	0.00599694	0.00643675
rs4833625	4	120614593	G	A	-0.0107	-1.82704e-05	0.00302	0.0019	0.00152141	0.00191	-0.00886555	0.00708514
rs3733251	4	77192838	C	A	-0.0132	-0.00473214	0.00492	0.0023	0.00190667	0.00232	-0.00781885	0.0088587
rs35408866	4	187743245	A	G	0.0159	0.00185623	-0.00398	0.0028	0.00202682	0.00259	0.0112841	0.00944315
rs10029243	4	144060744	T	C	0.0097	0.0014482	0.00293	0.0017	0.00141343	0.00173	-0.00624848	0.00656584
rs112687095	4	1777045	A	G	0.0007	0.000655313	0.01325	0.0026	0.00186347	0.00238	-0.0132602	0.00864368
rs2324075	4	23723119	C	T	-0.0025	-0.00310986	0.01042	0.0021	0.00151928	0.00187	-0.0158861	0.00705543
rs2112347	5	75015242	T	G	0.0276	0.00317942	-0.00571	0.0017	0.00144559	0.00177	-0.000286225	0.00671579
rs4700393	5	60098267	G	A	-0.002	0.00647425	-0.02086	0.0019	0.00138746	0.0017	-0.00598843	0.00643625
rs1501673	5	87963600	A	G	0.0289	0.00219611	0.0195	0.0025	0.00205352	0.00253	0.00875338	0.00956741
rs40067	5	107439012	G	A	-0.0252	-0.00642792	0.00107	0.0023	0.00184894	0.00226	-0.00151602	0.00858576
rs7715256	5	153537893	G	T	-0.0158	-0.000129394	-0.00067	0.0016	0.00139858	0.00172	-0.00766386	0.00649997
rs7713317	5	95716722	G	A	-0.0166	-0.00248163	0.00077	0.0018	0.00153574	0.00188	-0.0230921	0.00710347
rs2053682	5	170599327	A	C	0.017	0.00640186	-0.00278	0.0018	0.00149599	0.00182	0.009791	0.00694506
rs4700608	5	63026280	C	T	-0.0155	-0.00566872	0.01044	0.0017	0.0013855	0.0017	-0.0145393	0.00643224
rs13174863	5	139080745	G	A	-0.0197	0.00285586	-0.00137	0.0023	0.00196461	0.00238	-0.0254556	0.00906943
rs10942267	5	80841914	A	G	0.0148	-0.000634622	0.00115	0.0018	0.00148794	0.00184	-0.00357374	0.00690564
rs1469249	5	113837198	A	G	0.0103	0.00143352	-0.01671	0.0021	0.00170656	0.0021	0.0172236	0.0079163
rs12652212	5	88808594	G	A	-0.0131	-0.00643385	0.00449	0.0016	0.00140465	0.00172	-0.0127796	0.00652243
rs1159692	5	63977815	A	C	0.0135	0.000432481	-0.00166	0.0017	0.00140899	0.0017	0.0109273	0.00653712
rs986391	5	166993972	G	A	-0.0027	-0.0111388	-0.00161	0.0017	0.0014379	0.00177	-0.0215263	0.00665834
rs7730004	5	43191033	T	C	0.0139	0.00768375	-0.00436	0.0018	0.00148339	0.00181	0.00518793	0.0068738
rs6882366	5	95864693	C	T	-0.0131	-0.00250441	-0.00191	0.0017	0.00141713	0.00174	-0.00523228	0.00657901
rs2731670	5	176848019	C	A	-0.0043	-0.00442251	0.0129	0.0018	0.00141135	0.00173	-0.00311823	0.00654765
rs6864049	5	124330522	G	A	-0.0121	-0.00331566	0.01028	0.0016	0.00140417	0.0017	-0.000299129	0.00652332
rs17563464	5	26913774	A	C	0.0022	0.00190246	-0.01477	0.0022	0.0016897	0.00212	-0.00409639	0.00782383
rs698147	5	3513485	A	G	0.0116	0.00238789	-0.00445	0.0017	0.00139185	0.00171	0.00775254	0.00646334
rs2962334	5	86879056	T	G	0.0396	-0.00381092	-0.00392	0.0059	0.00493308	0.00594	-0.00453821	0.0229987
rs6556982	5	92201080	G	T	-0.0029	0.000613171	-0.01151	0.0017	0.00141531	0.00173	-0.00664448	0.00656155
rs11954162	5	120138772	C	A	-0.0021	0.000799739	0.0123	0.0019	0.00152856	0.00185	-0.0167219	0.00707913
rs11739877	5	105876806	T	C	0.0116	0.000302799	0.00153	0.0018	0.00142856	0.00176	-0.00215713	0.00663522
rs31940	5	11476812	G	A	-0.0049	-0.00509144	0.01548	0.0027	0.00199943	0.00246	-0.0100664	0.00932979
rs37496	5	57588661	C	T	-0.0024	0.00162111	0.01068	0.0019	0.00138956	0.0017	-0.00180698	0.00644899
rs2964010	5	153208841	T	C	0.0112	0.0042437	-0.00412	0.0018	0.00146525	0.00179	0.0143484	0.00680681
rs10940921	5	30808645	T	G	0.0001	-0.00337792	0.01089	0.0017	0.00141044	0.00177	-0.00864016	0.00655004
rs1363862	5	59670035	A	G	0.0026	0.00202024	-0.01171	0.0019	0.00155383	0.00192	-0.00326972	0.00723324
rs7704281	5	50591460	A	G	0.0248	0.0108022	-0.00378	0.0041	0.00354989	0.00426	0.0468757	0.01621
rs1459192	5	63944519	C	T	-0.0109	-0.00509807	0.00029	0.0018	0.00147647	0.00181	-0.00376697	0.00685
rs12519073	5	136776762	T	C	0.0062	0.0045313	-0.01221	0.002	0.00166191	0.00202	0.0048031	0.00772881
rs3890802	5	152081927	G	A	-0.0081	-0.00450484	-0.01133	0.0019	0.00154824	0.00191	-0.00432997	0.00717179
rs2416214	5	108943485	C	A	-0.0053	-0.00141658	0.00997	0.0017	0.00139991	0.00172	-0.00800697	0.00650342
rs76367430	5	167603794	C	T	-0.0165	-0.0138223	0.00739	0.0033	0.00241489	0.00297	0.00135534	0.0112411
rs13163753	5	3279283	C	T	-0.0005	-0.00792803	0.01153	0.0021	0.00163993	0.00202	0.00315321	0.00760234
rs12655753	5	122682812	G	A	-0.0109	0.0126574	-0.02903	0.0051	0.0045101	0.00509	0.0433462	0.0214333
rs11740501	5	137883734	G	A	-0.0119	-0.000552581	0.00178	0.0021	0.00167365	0.00207	-0.0171811	0.00773524
rs2167763	5	93257240	G	A	-0.0006	0.00117623	0.01023	0.0019	0.00150722	0.00185	-0.00484564	0.00701597
rs12515239	5	144692199	C	T	-0.0118	-0.00298462	0.0007	0.0022	0.00156794	0.00196	-0.0109114	0.00726731
rs151956	5	106784227	G	A	-0.0037	-0.00283555	0.00982	0.0018	0.00145642	0.0018	-0.00559399	0.0067775
rs2206277	6	50798526	T	C	0.0408	0.00068976	-0.00344	0.0021	0.00180613	0.00219	0.0212064	0.00841443
rs2744974	6	34579431	T	C	0.0261	0.00391759	-0.00366	0.0017	0.00147519	0.00183	0.0231103	0.00683868
rs9372625	6	98344031	G	A	-0.0146	-0.00234876	0.02383	0.0017	0.00143	0.00176	-0.0113902	0.00664909
rs2436728	6	40365601	A	G	0.0189	-5.38437e-05	-0.00688	0.0017	0.00136949	0.00172	0.0145805	0.00634869
rs768023	6	108876002	A	G	0.0161	0.00362852	0.0095	0.0016	0.00143224	0.00175	0.0171927	0.0066569
rs13191362	6	163033350	A	G	0.0235	0.000589115	-0.00789	0.0025	0.00210587	0.0026	0.0234846	0.00972603
rs1327259	6	51177811	A	G	0.0157	0.000791785	-0.00306	0.0017	0.00142662	0.00174	0.0142416	0.0066315
rs6557171	6	152234593	T	C	0.0032	0.00565827	-0.01567	0.0018	0.0014643	0.00181	0.0182574	0.00677273
rs9294260	6	83433228	A	G	0.014	0.00141215	-0.00544	0.0016	0.00139486	0.0017	0.0138774	0.00648918
rs2228213	6	12124855	G	A	-0.0144	-0.00213132	0.00177	0.0017	0.00145557	0.00179	0.00187685	0.00675631
rs9349957	6	14723743	T	C	0.0014	-0.0034338	0.01892	0.0025	0.00177981	0.00227	-0.0371878	0.00834808
rs2179152	6	26325888	T	C	0.0031	0.00905121	-0.01455	0.0017	0.00143118	0.00176	0.0253903	0.00661439
rs2357760	6	120213880	A	G	0.0143	-0.00105151	-0.00166	0.0017	0.00148751	0.00181	0.00479198	0.00690015
rs6909685	6	97753952	C	T	-0.0149	-0.0016637	0.00456	0.0018	0.00148294	0.00181	-0.0131282	0.00689338
rs72828517	6	19036035	C	T	-0.0116	-0.000318211	-0.01836	0.0025	0.00180976	0.00224	0.0160849	0.00837451
rs12527426	6	153392002	A	G	0.015	0.00695825	-0.00742	0.0019	0.00153408	0.00187	0.0186679	0.00711139
rs1358980	6	43764551	C	T	-0.0129	4.03503e-05	0.00099	0.0017	0.00139776	0.00172	-0.0153117	0.00648586
rs2246012	6	131898208	C	T	-0.0161	-0.00446626	-0.00464	0.0022	0.00186125	0.00228	-0.00767081	0.00858888
rs2523586	6	31327435	T	G	0.0139	-0.000576303	-0.00075	0.0019	0.00154691	0.00195	0.00325113	0.00715644
rs2229768	6	26104280	T	C	0.0134	0.00233929	-0.00103	0.0019	0.00162716	0.002	-0.00583494	0.00753114
rs7766610	6	111707821	C	A	-0.0087	-0.0125839	-0.00078	0.0022	0.00179283	0.00218	-0.0125301	0.00832413
rs9478496	6	154333183	C	T	-0.0157	-0.00708286	0.00131	0.0023	0.00187691	0.00227	-0.00918275	0.00869591
rs12194370	6	143178146	A	G	0.0149	0.00208821	-0.00513	0.0022	0.00173709	0.00214	0.0120339	0.0080482
rs794614	6	119284884	A	G	0.0018	-1.2277e-05	-0.01367	0.0021	0.00167155	0.00208	0.00666579	0.00776071
rs62399870	6	34249341	C	T	-0.0178	-0.000720022	-0.00098	0.0027	0.00199875	0.00244	-0.012726	0.00930234
rs9342482	6	66223843	G	T	-0.0062	-0.00447254	0.01264	0.0022	0.0016036	0.00197	0.000888408	0.00743592
rs9688431	6	73922654	T	C	0.0212	-0.00088694	-3e-05	0.0034	0.00295576	0.00364	0.00535097	0.0138242
rs9499858	6	104853996	T	C	0.0134	0.00307655	0	0.0022	0.00178073	0.00217	0.00279494	0.0082636
rs1269175	6	126040435	A	G	0.0105	-0.00105201	0.00611	0.0017	0.00139526	0.0017	0.0170008	0.00647712
rs9388346	6	124925864	T	C	0.0142	-0.000188332	0.00175	0.0023	0.00188281	0.00234	0.00772554	0.00875456
rs4716376	6	170071322	A	G	0.002	-0.00403737	0.01182	0.0021	0.00158843	0.00194	0.00332293	0.00739387
rs6916553	6	70146918	G	A	-0.0121	-0.00273603	0.002	0.002	0.00162972	0.00201	0.00337928	0.00757836
rs11242860	6	3463536	A	C	0.0038	0.00103258	-0.0101	0.0017	0.00139585	0.00171	0.0114303	0.00647599
rs8180666	6	142026555	A	C	0.0118	-0.00073597	-0.00464	0.002	0.00163176	0.002	0.000862274	0.0076129
rs9375702	6	130384187	C	T	-0.0106	0.00222034	-0.00088	0.0018	0.00150027	0.00184	0.00388992	0.00695184
rs12197866	6	142706063	T	C	0.0126	0.00187147	-0.00392	0.0022	0.0017679	0.00219	0.0026833	0.00821779
rs9320493	6	114742697	A	G	0.0022	-0.00462295	0.01394	0.0024	0.00193892	0.0024	-0.0165687	0.00904003
rs62388202	6	13068417	C	T	-0.0157	-0.00102773	0.00705	0.0027	0.00194963	0.00244	0.000861544	0.00901694
rs6915002	6	54028069	T	C	0.0099	0.00355549	-0.00117	0.0017	0.0014074	0.00173	0.014321	0.00652793
rs7744847	6	96534673	G	T	-0.0005	-0.00196265	0.00985	0.0017	0.0014214	0.00174	-0.00176699	0.00659234
rs9370410	6	55171842	A	G	0.0105	0.00069963	-0.00029	0.0019	0.00153113	0.00188	0.00283893	0.0070997
rs9386774	6	109561646	C	T	-0.0043	-2.16757e-06	0.00953	0.0017	0.00140058	0.00171	-0.00596678	0.00649707
rs62425398	6	166416028	A	C	0.0173	-0.00139398	0.00589	0.0031	0.00226044	0.00284	0.0145653	0.0104345
rs17207196	7	75101065	C	T	-0.022	-0.00656315	0.00906	0.0017	0.00140357	0.00179	-0.0188961	0.00651632
rs4476935	7	112987650	C	T	-0.017	-0.00106915	0.00445	0.0017	0.00139764	0.00171	-0.0113468	0.00648587
rs2299383	7	103418846	T	C	0.0162	0.000702397	0.00253	0.0016	0.00140827	0.00172	0.0125256	0.00653687
rs71245092	7	76679561	A	G	0.0244	0.00212626	0.00372	0.0027	0.0019888	0.00273	0.0220951	0.00926724
rs79265434	7	24621381	A	G	0.0088	0.000486252	-0.02331	0.003	0.00215395	0.00262	0.0125961	0.0100044
rs215669	7	32378979	G	A	-0.0149	-0.00931849	0.00947	0.0017	0.00142685	0.00175	-0.00277105	0.00663705
rs10953740	7	113460282	A	G	0.0144	0.00402539	-0.00124	0.0017	0.00139204	0.00172	-0.00363907	0.00646704
rs35417702	7	71739916	T	C	0.0036	-0.0038488	-0.01445	0.0019	0.00138726	0.0017	0.0107867	0.00643663
rs62444881	7	2052318	C	T	-0.0151	-0.00396891	0.01815	0.0025	0.00179824	0.00217	-0.0416286	0.00845657
rs13240600	7	99064466	A	G	0.018	0.0108562	-0.00422	0.0022	0.00191513	0.00233	-0.000583583	0.00890937
rs2971970	7	133643778	T	G	0.0053	0.00688921	-0.01654	0.0021	0.00168003	0.00207	0.015995	0.0077885
rs10499694	7	50614173	A	G	0.013	-9.94769e-05	0.00304	0.0016	0.00138807	0.0017	0.0093577	0.00644092
rs2289379	7	44804225	C	T	-0.0137	-0.00493104	0.00734	0.0018	0.00142213	0.00174	-0.0127944	0.00660068
rs2283006	7	93085722	A	G	0.0132	0.00109447	0.0016	0.0017	0.00139207	0.0017	-0.000199538	0.00645681
rs2907948	7	150638484	G	A	-0.0145	-0.00604494	0.00257	0.0019	0.00160526	0.00198	-0.0118159	0.00744732
rs1637746	7	2233871	G	A	-0.0057	0.00215501	-0.01557	0.0023	0.00166109	0.00205	0.0107248	0.00771891
rs4726070	7	151328218	G	A	-0.0057	-0.00140707	0.01251	0.0017	0.00141769	0.00174	0.0113613	0.00658649
rs320692	7	137043484	A	C	0.0056	-0.000177746	-0.01204	0.0017	0.00138957	0.0017	0.0127608	0.0064505
rs7791133	7	135237096	C	A	-0.0014	0.00176296	-0.01223	0.0018	0.00143386	0.00176	0.0175336	0.0066502
rs10237317	7	70045941	G	A	-0.0112	-0.00025208	-0.00575	0.0017	0.00141143	0.00172	-0.00221571	0.0065545
rs62477310	7	114951541	T	C	0.0016	0.00936958	0.00249	0.0019	0.00139183	0.0017	0.0127769	0.00646061
rs7802342	7	137435925	G	T	-0.0124	-0.00167147	0.00013	0.0019	0.00152871	0.00189	-0.00381329	0.00710032
rs17551064	7	49869771	G	A	-0.0043	-0.00539015	0.01493	0.0023	0.00187954	0.0023	-0.00707614	0.00868616
rs56074153	7	3568244	A	G	0.0019	0.00891939	-0.00713	0.0019	0.00140046	0.00171	0.00774832	0.0065054
rs213518	7	26941065	C	T	-0.0153	0.0037369	0.00098	0.0024	0.00196519	0.00244	0.0127055	0.00913258
rs37976	7	8014957	C	T	-0.0036	-0.000390364	0.01068	0.0017	0.00140298	0.00171	-0.00903478	0.00650651
rs4730347	7	78138925	A	G	0.0099	0.00446278	-0.00159	0.0016	0.00138659	0.0017	0.0252118	0.0064351
rs17657924	7	96625589	C	A	-0.0048	-0.00847957	0.00414	0.0017	0.00139866	0.00175	-0.0122666	0.00649759
rs6959891	7	54714000	G	A	-0.0039	0.00214611	0.01136	0.0019	0.00154653	0.00189	-0.00622176	0.00716968
rs8180706	7	117668083	T	C	0.0018	0.00825025	-0.0098	0.0017	0.00140019	0.0017	0.0067986	0.00649692
rs810364	7	74140051	C	T	-0.0111	0.00315267	5e-05	0.0019	0.0015251	0.00192	-0.00508642	0.00706665
rs7779296	7	6779270	G	A	-0.0103	-0.00240284	0.00761	0.0018	0.00152605	0.00194	0.000495892	0.0070933
rs56211164	7	158016764	G	A	-0.0128	0.00325221	-0.0017	0.0022	0.00162213	0.002	-0.00046587	0.00751242
rs9638713	7	14645949	A	G	0.0298	0.00358156	0.00136	0.0052	0.00445162	0.0056	0.00361119	0.0205028
rs6958689	7	128373609	A	G	0.0028	-0.00121894	-0.01121	0.0022	0.00160069	0.00198	0.00197057	0.00742268
rs10953766	7	114313218	G	A	-0.0079	-0.00546114	0.00975	0.0017	0.00140563	0.00172	-0.0172229	0.00653439
rs2283076	7	126478190	G	A	-0.0053	-0.00535247	0.01143	0.002	0.00165383	0.00204	-0.00917996	0.00766018
rs2141277	7	39099178	A	G	0.0008	-0.00719312	0.00952	0.0019	0.00139331	0.0017	0.0117519	0.00646628
rs17405819	8	76806584	T	C	0.0211	-0.00510208	-0.00565	0.0018	0.0015161	0.00186	0.00101579	0.00704048
rs4240673	8	10787612	T	C	0.0175	0.00584122	-0.00257	0.0016	0.00139547	0.00171	0.0433783	0.00647155
rs1808629	8	73435964	G	A	-0.0202	0.00314789	6e-05	0.002	0.00149783	0.00183	-0.00131969	0.00696773
rs1566085	8	142624527	G	T	-0.0116	-0.00288318	0.01645	0.0019	0.00140287	0.00171	-0.0193592	0.0065057
rs3808477	8	116670347	C	T	-0.0182	-0.00267028	0.00312	0.0019	0.00154436	0.00189	-0.0137688	0.00714066
rs11783093	8	27425349	T	C	0.0026	-0.01571	0.00236	0.0023	0.00189655	0.00232	0.00359569	0.00879267
rs2725370	8	30852826	T	C	0.0156	0.00425216	-0.01536	0.0021	0.00151209	0.00187	0.0146035	0.00701145
rs12680842	8	95582606	A	G	0.0142	0.00801075	-0.00782	0.0017	0.00149046	0.00181	0.00233723	0.00691451
rs13263601	8	14095900	C	A	-0.0145	0.000911729	0.00558	0.0018	0.0014519	0.00179	-0.0191748	0.00673209
rs72673947	8	118884379	G	A	-0.0223	-0.00149061	0.00276	0.0031	0.00225223	0.00273	0.0158501	0.0105671
rs2196618	8	85089437	G	A	-0.0137	0.00336477	-0.00171	0.0019	0.00157539	0.00192	0.00291002	0.00731311
rs12681792	8	62054463	A	C	0.015	-0.00118454	-0.00338	0.0021	0.00176347	0.00213	0.00902559	0.00817013
rs77702622	8	143367857	A	G	0.0067	0.00388635	-0.02447	0.0039	0.00280964	0.00351	-0.0156618	0.0129107
rs1982441	8	28021769	T	G	0.017	0.00233393	-0.00164	0.0025	0.00206242	0.00248	0.0284354	0.00946501
rs12334877	8	67194171	G	A	-0.0144	-0.00186809	0.00469	0.0021	0.00175952	0.00213	-0.0137709	0.00816138
rs7826312	8	32400115	C	T	-0.0109	0.00117306	0.00166	0.0016	0.00141778	0.00173	-0.00898383	0.00657758
rs837080	8	130925116	T	C	0.0046	0.00136473	-0.01092	0.0017	0.00138882	0.0017	0.00042126	0.00644683
rs354508	8	15535226	C	T	-0.0146	-0.00138297	0.00447	0.0023	0.00191122	0.00236	-0.00348512	0.00890359
rs10958723	8	42448188	T	C	0.0044	0.00634959	-0.0108	0.0019	0.00138489	0.00172	-0.00903334	0.00642535
rs12675099	8	132879272	G	A	-0.0164	0.000523306	-0.00481	0.0026	0.00216128	0.00271	-0.00823736	0.0100559
rs16882257	8	34325200	C	T	-0.0105	0.00191868	-0.0003	0.0017	0.00143393	0.00176	-0.000272606	0.00666004
rs1383592	8	106430676	A	G	0.0122	0.00200829	-0.00866	0.0021	0.00172456	0.0021	0.0159385	0.00800631
rs12386885	8	87766769	T	C	0.0151	0.0020342	-0.01194	0.0026	0.00188103	0.0023	0.0111951	0.00868673
rs113182709	8	143297485	G	A	-0.0018	-0.0106068	0.03225	0.0062	0.00443587	0.00567	-0.0059576	0.0204899
rs6991323	8	124149944	C	T	-0.0099	-0.00224747	0.00046	0.0018	0.00145993	0.00178	0.00394733	0.00676892
rs2120710	8	93210803	A	G	0.0101	0.00245503	-0.00545	0.0018	0.00146399	0.0018	0.00913694	0.00679782
rs6994556	8	38324616	G	A	-0.0106	-0.00339759	0.00301	0.0019	0.00138589	0.0017	-0.00626541	0.00642692
rs7029718	9	23358495	A	G	0.0102	-0.00358926	0.02439	0.0019	0.00140684	0.00174	0.00171454	0.0065273
rs10968576	9	28414339	G	A	-0.0237	-0.00269418	-0.00135	0.0017	0.00147977	0.00182	-0.00604928	0.0068665
rs113382419	9	136463019	C	A	-0.0084	0.0282339	0.00533	0.0031	0.00221376	0.00278	0.00928917	0.0102243
rs10810399	9	15562879	G	A	-0.0184	-0.00146597	0.00453	0.0017	0.00139918	0.00171	0.00139272	0.00649571
rs3847225	9	1790685	A	C	0.0011	0.0038884	-0.01666	0.002	0.00142061	0.00173	-0.00475183	0.00659139
rs10733682	9	129460914	A	G	0.0148	0.000872014	-0.00088	0.0016	0.00140956	0.0017	0.00826005	0.00653925
rs10989064	9	103111965	T	C	0.0161	0.00172657	-0.00482	0.0018	0.00148783	0.00182	0.0106548	0.0069275
rs10962552	9	16723742	T	C	0.0224	0.00672636	-0.01008	0.0026	0.00186444	0.00231	0.0266588	0.00864313
rs6476617	9	37200103	G	A	-0.0149	0.00406133	-0.00158	0.0017	0.00143133	0.00176	-0.0216073	0.00665801
rs4246167	9	134933730	C	T	-0.0098	-0.00692013	0.01532	0.002	0.00146776	0.0018	-0.00573481	0.0068139
rs10992867	9	96461013	A	G	0.0162	-0.000452679	-0.00834	0.0019	0.00159317	0.00195	0.0200118	0.00739355
rs1928295	9	120378483	T	C	0.0134	0.00542596	-0.00638	0.0016	0.00139746	0.00171	0.00576119	0.00649208
rs4468007	9	124594339	C	T	-0.0072	-0.00384006	0.01278	0.0017	0.00139483	0.00171	-0.00959942	0.00647365
rs7023913	9	131017962	G	A	-0.0136	-0.000831482	0.00243	0.0019	0.00161094	0.00198	-0.0116034	0.00750867
rs7357754	9	92207308	G	A	-0.012	-0.000858815	0.00779	0.0017	0.00138962	0.0017	-0.00919666	0.00645251
rs7049246	9	11880391	G	T	-0.0119	-0.00322151	0.00386	0.0017	0.00138706	0.0017	-0.00247395	0.00643619
rs7024334	9	109072075	T	G	0.0135	0.0066949	-0.005	0.002	0.0016696	0.00205	0.00264666	0.0077542
rs2134858	9	73837155	C	T	-0.0117	-0.00195868	0.00203	0.0017	0.00138582	0.0017	-0.00800575	0.00643256
rs7025335	9	82433798	A	G	0.004	0.00838885	-0.01145	0.0017	0.00139399	0.00171	0.00491295	0.00647142
rs10968114	9	27800007	A	C	0.0113	0.00167321	-0.00471	0.0017	0.00139319	0.00176	-0.00204492	0.00646578
rs1877875	9	120664469	C	T	-0.0109	-0.00112387	-0.00598	0.0017	0.00139863	0.00172	-0.00782915	0.006494
rs2777768	9	84186734	A	G	0.0119	0.00179774	-0.00542	0.0019	0.00156533	0.00193	-0.00227487	0.0072633
rs13292270	9	13940536	A	G	0.0131	-0.000251753	-0.00079	0.0022	0.00175745	0.00215	-0.0108613	0.00815764
rs1105307	9	72046040	G	A	-0.0041	0.00174632	-0.01173	0.0019	0.00158467	0.00195	0.00376873	0.00736818
rs7032665	9	3012506	C	T	-0.0041	0.00817756	-0.00609	0.0017	0.00138562	0.0017	-0.00283884	0.00643261
rs12682775	9	135490491	T	C	0.0026	0.00486404	-0.01187	0.002	0.00167933	0.00204	-0.000813468	0.00781936
rs2184515	9	29681641	C	A	-0.0142	-0.00174838	0.00112	0.0025	0.00200457	0.00243	-0.0128552	0.00932767
rs7861160	9	80799579	T	C	0.0095	-0.00168113	-0.00086	0.0017	0.00141464	0.00173	0.01823	0.00657498
rs7084454	10	21821274	A	G	0.0198	0.0065609	-0.00675	0.0018	0.0014825	0.00183	0.0256273	0.00686819
rs7903146	10	114758349	C	T	-0.0178	0.000295854	-0.00209	0.0018	0.00152467	0.00188	-0.011236	0.00707614
rs73344830	10	103816828	G	A	-0.0004	-0.00494361	0.0172	0.0019	0.00140664	0.00172	0.00427189	0.00652556
rs1867073	10	99793012	G	A	-0.0171	-0.00567297	0.00464	0.0019	0.00151672	0.00185	-0.00940734	0.00704317
rs41310284	10	102447647	C	A	-0.029	-0.000525099	-0.00067	0.0032	0.00231446	0.00286	-0.0112548	0.0107011
rs7924036	10	65191645	G	T	-0.0138	-0.00700409	0.01501	0.0019	0.00138591	0.0017	0.0103475	0.00643474
rs7899106	10	87410904	G	A	-0.0327	0.00130165	-0.00563	0.0037	0.00318788	0.00387	0.0193368	0.0147209
rs17636031	10	126594078	C	T	-0.0154	-0.000877152	0.00408	0.0018	0.00153148	0.00194	-0.00621823	0.00710342
rs56118554	10	133802961	C	T	-0.0012	-0.00268772	0.01553	0.0022	0.00158866	0.00199	-0.00746966	0.00735231
rs2114824	10	88119015	G	A	-0.0132	-0.00184574	0.0023	0.0017	0.00138731	0.0017	-0.00603238	0.00644705
rs4880341	10	133992689	C	T	-0.013	-0.004239	0.00249	0.0017	0.00140371	0.00172	-0.00948916	0.0065165
rs12765914	10	34013507	T	C	0.0226	0.00649964	-0.00662	0.0031	0.00250409	0.00304	-0.00666611	0.0115998
rs12098284	10	76047464	T	C	0.0184	0.00148159	-0.00262	0.0026	0.00210187	0.00262	0.00902094	0.00976066
rs2257791	10	118643670	G	A	-0.0139	-0.00448015	0.00517	0.002	0.00162247	0.00199	0.0133627	0.00753484
rs845084	10	125220036	A	G	0.0136	-0.00354854	0.00163	0.0019	0.00158897	0.00193	0.0250945	0.00736358
rs7893571	10	16750129	T	G	0.0125	0.00233439	0.0024	0.0018	0.00147262	0.00181	0.00737892	0.0068191
rs7914680	10	67965010	T	G	0.005	0.00141801	-0.01247	0.0021	0.00155392	0.00189	-0.00405365	0.00721835
rs12259464	10	53680099	A	G	0.0109	0.00374312	-0.00571	0.0017	0.00139233	0.0017	-0.00420042	0.00646118
rs10887801	10	90079714	T	G	0.0016	-0.00325457	0.01087	0.0017	0.00140168	0.00171	-0.00228888	0.00650187
rs10829164	10	27318370	T	C	0.0151	0.00608842	-0.00158	0.0024	0.00200776	0.00246	0.0070485	0.00935399
rs4354613	10	11149025	A	G	0.0065	0.0030428	-0.01063	0.0017	0.00139342	0.0017	-0.00582344	0.00646075
rs4097319	10	33860515	T	G	0.0107	0.000484384	-0.00494	0.0017	0.00140111	0.00172	4.43351e-05	0.00650638
rs7070670	10	61842645	C	T	-0.0126	-0.00478464	0.00722	0.0021	0.00148491	0.00182	-0.0109664	0.00689365
rs10752262	10	12395100	C	T	-0.0028	-0.00269663	0.01072	0.0019	0.00140186	0.00174	-0.0221065	0.00651209
rs1925587	10	68660105	C	T	-0.0015	-0.00357156	0.01016	0.0019	0.00140468	0.00171	-0.0064527	0.00651881
rs72840994	10	87124801	T	G	0.005	0.00640082	-0.01247	0.0024	0.00175251	0.00216	0.000994205	0.00812225
rs622285	10	34825187	C	T	-0.0099	0.00218995	0.00479	0.0017	0.0014178	0.00173	-0.010839	0.00659029
rs2001245	10	76664836	C	T	-0.0097	-0.0025772	0.00124	0.0017	0.00140495	0.00181	-0.00616925	0.0065218
rs11251352	10	2585792	G	A	-0.0096	0.00045629	0.00379	0.0017	0.00141753	0.00174	-0.0160791	0.00658035
rs6265	11	27679916	C	T	-0.0413	-0.0122234	0.00974	0.0021	0.00177127	0.00218	-0.0245449	0.00824148
rs7124681	11	47529947	A	C	0.0257	-0.00210237	0.00019	0.0016	0.00140615	0.00173	-0.0131372	0.00653271
rs2862996	11	43653833	G	T	-0.0216	-0.000802561	0.00242	0.0017	0.00149803	0.00185	-0.0199185	0.00694018
rs2316901	11	8679016	G	A	-0.0186	0.00157695	0.00142	0.0017	0.00145927	0.00179	0.000959781	0.00678367
rs12286929	11	115022404	G	A	-0.0177	-0.00197647	0.0021	0.0016	0.0013895	0.0017	-0.00628517	0.00644758
rs9919670	11	112877304	G	A	-0.0078	0.0152438	-0.00738	0.0017	0.00142114	0.00173	0.00856602	0.0065968
rs7102454	11	65594820	C	T	-0.0168	-0.00318221	0.00706	0.0018	0.00144288	0.00178	-0.00384913	0.00668814
rs900144	11	13294268	T	C	0.0148	-0.0016261	0.00146	0.0017	0.00139655	0.00171	0.0293838	0.00649974
rs12364470	11	134601012	G	T	-0.0187	-0.000244731	0.005	0.0022	0.00186832	0.00227	-0.00678371	0.00864115
rs10765775	11	95656362	G	A	-0.0022	-0.00540473	0.01488	0.002	0.00142644	0.00176	-0.00647505	0.00662259
rs7944782	11	130795698	G	T	-0.0144	-0.000592194	0.00493	0.0017	0.00139285	0.0017	-0.00059597	0.00646163
rs592483	11	69445173	C	T	-0.0137	0.000629677	0.00287	0.0017	0.00140834	0.00173	-0.0052312	0.00652748
rs3825061	11	118944675	T	C	0.014	0.00393173	-0.00638	0.0017	0.00141742	0.00174	0.00793606	0.00657736
rs2065418	11	30422068	T	G	0.0139	0.00185005	0.00245	0.0018	0.00144215	0.00177	0.020844	0.00670167
rs2007518	11	132639606	G	A	-0.013	-0.00294573	0.00363	0.0017	0.0013963	0.00171	0.00502524	0.00647579
rs329651	11	133767622	T	G	0.016	-0.00182365	-0.0075	0.0021	0.00175386	0.00219	-0.000981007	0.00813778
rs349088	11	84814393	C	A	-0.013	-0.00201036	0.00194	0.0017	0.00139107	0.0017	-0.0133914	0.00645656
rs7106148	11	12878142	T	C	0.0062	0.00101167	-0.01419	0.0021	0.00152689	0.00189	0.00891865	0.00706941
rs10742752	11	45438374	C	T	-0.0123	0.000661188	-0.00261	0.0017	0.00142231	0.00174	-0.00774608	0.0065953
rs11218510	11	121922587	G	A	-0.014	-0.00276055	0.00162	0.002	0.00141657	0.00174	-0.0101373	0.0065767
rs6591	11	840363	T	C	0.0134	-0.000844831	-0.0035	0.0019	0.0013977	0.00174	0.0152913	0.00649087
rs118081010	11	46174948	T	C	0.0518	0.0104747	-0.01661	0.0075	0.00566342	0.00734	-0.0115727	0.0266189
rs12282785	11	76476030	C	A	-0.0157	-0.00335387	0.01317	0.0023	0.00170207	0.00213	-0.0307876	0.00799954
rs570463	11	28739318	C	A	-0.0121	-0.00385955	0.00422	0.0018	0.00149849	0.00184	-0.0190348	0.00697834
rs11030618	11	29243293	T	C	0.011	0.00489132	-0.00672	0.0017	0.00139987	0.00171	0.0210528	0.00650063
rs2605603	11	93221105	G	A	-0.0103	-0.0022616	-0.00118	0.0016	0.00138897	0.0017	0.00491782	0.0064438
rs6589936	11	122500846	A	C	0.0112	-0.000234861	-0.00475	0.0018	0.001432	0.00174	0.000863446	0.00665005
rs647248	11	89917699	A	G	0.0108	0.00351248	-0.00203	0.0017	0.00140725	0.0017	0.00390263	0.00652583
rs562664	11	63823619	C	T	-0.0138	0.00198088	-0.00217	0.0022	0.0017504	0.00217	0.00550583	0.00812256
rs4757378	11	16008988	C	A	-0.0029	-0.00834367	-0.00111	0.0017	0.0014026	0.00171	-0.00206782	0.00650531
rs6591407	11	56914157	C	A	-0.0124	-0.005218	0.00605	0.0021	0.00179049	0.00218	-0.0109332	0.00829492
rs4945424	11	80305937	C	A	-0.0031	0.000686838	-0.00992	0.0017	0.00140985	0.00171	-0.00334336	0.00653836
rs1941213	11	133125329	A	C	0.0108	0.00572995	-0.00704	0.0019	0.00158081	0.00192	0.00818739	0.0073445
rs11019178	11	90511784	T	C	0.0034	0.00169917	-0.00976	0.0017	0.00144605	0.00174	0.00339511	0.00672112
rs1400759	11	110965115	C	A	-0.0101	-0.0014211	0.00666	0.0018	0.001456	0.00179	-0.0124393	0.00674693
rs3019466	11	92476178	C	T	-0.0128	-0.00356774	0.00599	0.0024	0.00191386	0.00234	0.000407105	0.00887218
rs7138803	12	50247468	A	G	0.0297	-0.00365834	0.00049	0.0017	0.00143474	0.00177	0.0247816	0.00665354
rs1980251	12	123744955	A	G	0.0012	0.000532643	-0.02189	0.0021	0.00160547	0.00197	0.0335486	0.0075092
rs11611246	12	939480	T	G	0.0223	0.00221667	0.00786	0.002	0.00169541	0.00211	0.00389056	0.00786184
rs4319547	12	123079035	G	A	-0.0196	0.0012116	-0.00961	0.0019	0.0015778	0.00194	-0.0167589	0.00731617
rs7138383	12	103724090	G	A	-0.0193	0.00172457	0.00088	0.0019	0.00159207	0.00195	-0.00542533	0.00740415
rs772921	12	56403577	C	T	-0.0136	-0.00684556	0.01754	0.0018	0.00146081	0.0018	-0.0124712	0.00676762
rs10506971	12	89757937	G	A	-0.0142	-0.0055546	0.00745	0.0017	0.00139079	0.00171	-0.0182561	0.00645708
rs1860561	12	110783241	A	G	0.0159	0.0062276	-0.00192	0.0019	0.00165184	0.00202	0.0176356	0.00762062
rs35309068	12	14535908	T	G	0.0069	0.00388899	-0.01321	0.0019	0.00139661	0.00171	0.0033912	0.00648314
rs16926776	12	24001905	T	C	0.0234	0.00360785	-0.0055	0.0032	0.00259163	0.00321	0.0139042	0.0121159
rs1350430	12	41819215	C	T	-0.0125	-3.88794e-05	-0.00676	0.0017	0.0013915	0.0017	0.0196123	0.00645955
rs650198	12	69674595	C	T	-0.0137	-0.00735728	-0.00139	0.0019	0.00155064	0.0019	-0.0322712	0.00718451
rs11066188	12	112610714	G	A	-0.0114	0.00317195	-0.0028	0.0016	0.00140975	0.00175	-0.00613522	0.00655386
rs11115176	12	82465797	T	C	0.0131	0.00234549	-0.00607	0.0019	0.00163214	0.00199	0.0104128	0.00756534
rs10773049	12	124506631	C	T	-0.0113	1.22363e-05	0.00702	0.0017	0.00141984	0.00174	-0.0127386	0.0065831
rs11170468	12	39430048	A	C	0.013	0.00666356	-0.0042	0.0019	0.00163951	0.002	0.0162588	0.00758952
rs1983303	12	19257284	C	T	-0.0124	-0.00558685	0.00434	0.0019	0.00154884	0.00189	-0.0154943	0.00720251
rs7975187	12	60964108	G	A	-0.0137	-0.00577031	0.00329	0.0021	0.00169056	0.00209	-0.00888691	0.00783913
rs1405451	12	75417818	G	A	-0.0042	-0.010503	0.00749	0.002	0.00160578	0.00196	-0.0137182	0.00747886
rs11614340	12	133426483	C	T	-0.0117	-0.00382896	0.00315	0.0018	0.00150085	0.00183	-0.000403317	0.00694488
rs10850777	12	117596788	A	G	0.0108	0.00245099	0.00104	0.0017	0.00140057	0.00171	0.00683293	0.00649939
rs2008034	12	91230501	C	A	-0.0109	-6.03767e-05	-0.00026	0.0018	0.00143881	0.00175	-0.00369177	0.00668176
rs4539421	12	13416267	T	C	0.0098	0.00490567	-0.01592	0.0031	0.00224839	0.00267	0.00537221	0.0103819
rs7980095	12	17239831	A	G	0.0109	-0.0019944	0.00326	0.0018	0.0015016	0.00184	0.00831566	0.00696689
rs11056875	12	16470918	T	C	0.0136	-1.01689e-05	-0.00029	0.0024	0.00194323	0.00238	0.0169292	0.00902944
rs765125	12	2156207	C	T	-0.0098	0.00114393	-0.00083	0.0017	0.00141612	0.00173	0.000396429	0.00657552
rs12429545	13	54102206	A	G	0.0313	-0.00172563	0	0.0024	0.00208287	0.00253	0.0164504	0.00965167
rs1334297	13	58335375	G	A	-0.012	-0.00702128	0.02449	0.0019	0.00157372	0.00192	-0.0132438	0.00727979
rs1441264	13	79580919	A	G	0.0174	0.00197613	-0.00177	0.0017	0.00144152	0.00174	0.011186	0.00668282
rs9595908	13	33184288	T	C	0.0154	0.0019309	-0.00655	0.0017	0.00143712	0.00176	-0.00278868	0.00667001
rs9538162	13	59265043	T	C	0.0156	-0.00205998	-0.00182	0.0017	0.00140502	0.00172	0.0113072	0.00651529
rs1927790	13	96922191	C	T	-0.014	0.000519998	0.00176	0.0016	0.00140796	0.00173	-0.00994975	0.00654286
rs9579088	13	28066727	C	T	-0.0158	-1.78859e-05	0.00296	0.0019	0.00154931	0.0019	-0.00919808	0.00718744
rs77432547	13	86494817	G	A	-0.017	-0.00143722	0.00675	0.0021	0.00153811	0.00188	-0.0127514	0.00712351
rs9522285	13	112230701	A	G	0.0136	0.00322127	-0.00663	0.0017	0.00140778	0.00172	0.0139746	0.00652479
rs2504236	13	28613298	C	T	-0.0134	-0.000880735	-0.00332	0.0017	0.00140941	0.00172	-0.0157162	0.00655252
rs9168	13	99101583	C	A	-0.0139	-0.0017519	0.01039	0.0019	0.00152386	0.00187	-0.00232691	0.00706738
rs9603697	13	40783323	T	C	0.0134	0.000442562	0.00094	0.0018	0.00147894	0.00181	0.0123667	0.0068603
rs2479958	13	111984244	A	G	0.0129	0.00118647	-0.00209	0.0018	0.00140249	0.00172	0.0208049	0.00650303
rs9571687	13	67472713	C	A	-0.0122	0.00479093	-0.00161	0.0018	0.00147716	0.00182	-0.00958937	0.00685404
rs9888533	13	107854612	T	C	0.0125	0.00266706	-0.00027	0.0019	0.00141308	0.00175	-0.000517732	0.00655218
rs8181823	13	65477940	C	A	-0.0125	-0.00402156	0.00609	0.002	0.00162618	0.00199	-0.0079374	0.00754469
rs1331547	13	85982960	G	A	-0.0111	-0.00168139	-5e-05	0.0018	0.00144761	0.00178	-2.22087e-05	0.00673894
rs9645948	13	62269878	T	C	0.0008	-0.00368582	0.01116	0.0018	0.00146848	0.0018	-0.0130048	0.00680702
rs11620355	13	92044587	G	A	-0.0072	-0.00536635	0.01756	0.0035	0.00247816	0.003	-0.000822874	0.0115456
rs277828	13	109693885	A	C	0.0012	0.00474457	-0.01091	0.002	0.00158839	0.00196	0.01149	0.00735974
rs7330421	13	27931620	C	T	-0.0093	0.00085464	-0.0018	0.0017	0.00138835	0.00171	-0.0113878	0.00644075
rs7144011	14	79940383	T	G	0.0263	-0.00482924	0.00017	0.002	0.00167169	0.00205	0.00178947	0.00775205
rs10132280	14	25928179	C	A	-0.0214	-0.000267411	0.00166	0.0018	0.00151842	0.00185	-0.0234564	0.00706049
rs7161194	14	101529005	A	G	0.019	0.00276738	0.00369	0.0019	0.001535	0.00191	0.00725647	0.00711572
rs942066	14	94031914	G	A	-0.0202	-0.00326025	0.00713	0.002	0.00144298	0.00177	-0.02032	0.00671296
rs4981693	14	29680331	A	G	0.0202	0.00266894	-0.01464	0.002	0.00165648	0.00201	-0.0121775	0.00768372
rs7143963	14	103304425	T	C	0.0203	0.00204144	-0.00565	0.0021	0.0018392	0.00226	0.0188301	0.00855579
rs4900714	14	47302219	T	G	0.015	0.00421259	-0.00418	0.0017	0.00138743	0.0017	0.0219935	0.00644175
rs217669	14	62360075	C	T	-0.0172	-0.00235355	0.00699	0.0021	0.0015587	0.00192	-0.0123655	0.00723838
rs1951455	14	91512339	C	T	-0.0148	0.00143856	0.00184	0.0019	0.00154003	0.00188	-0.0161177	0.00713722
rs34161718	14	104620193	T	C	0.0013	-0.0123055	-0.00091	0.0023	0.00164413	0.00205	-0.0052438	0.00762314
rs17111488	14	27107260	A	G	0.0095	0.00609023	-0.01433	0.002	0.00158289	0.00195	-0.0032232	0.00735428
rs3902951	14	69789755	G	T	-0.0134	-0.00354793	0.00561	0.0019	0.00164722	0.00196	-0.0184109	0.00763745
rs2150527	14	40875382	G	A	-0.0145	-0.00194682	0.00319	0.0021	0.00171022	0.00208	-0.0189406	0.00791813
rs57822749	14	23409967	G	A	0	-0.000436374	0.01163	0.0019	0.00140146	0.00172	-0.00461472	0.00650305
rs12888545	14	88308044	G	A	-0.0133	-0.000563226	0.00157	0.002	0.00160075	0.00195	-0.00772968	0.00739351
rs17182027	14	73348130	G	A	-0.011	-0.00242424	0.00506	0.0017	0.001408	0.00172	-0.00875819	0.00654747
rs6573553	14	64754361	G	T	-0.0019	-0.000633451	0.01107	0.0017	0.00138918	0.00174	-0.000750081	0.00644503
rs4900582	14	104058014	A	C	0.0032	-0.000974788	-0.01074	0.002	0.00146626	0.00184	0.00344393	0.00680225
rs4430672	14	63094407	T	C	0.0124	0.00138753	-0.00511	0.0021	0.00173832	0.00214	0.00135139	0.00807143
rs744505	14	40113810	C	A	-0.0098	-0.00531199	0.0021	0.0017	0.00139399	0.00171	-0.00422527	0.00647127
rs9743505	14	102769155	T	G	0.0138	-0.000800494	-0.00454	0.0025	0.0021811	0.00264	-0.00501855	0.0101224
rs17115183	14	30137407	T	C	0.0097	0.00548525	-0.00878	0.0017	0.00141778	0.00173	0.00986749	0.00657392
rs2241423	15	68086838	G	A	-0.0298	-0.00421234	5e-05	0.0019	0.00165431	0.00206	-0.0151683	0.00769581
rs8042849	15	78817929	T	C	0.0035	-0.0192164	-0.00018	0.002	0.00146183	0.00178	-0.000104084	0.0067935
rs35175834	15	47680815	G	A	-0.0036	0.0164032	-0.01292	0.0023	0.00169847	0.00208	0.00634418	0.00787839
rs11633626	15	95271378	C	A	-0.0157	-0.00519759	0.00502	0.0018	0.00145093	0.00177	-0.0167695	0.00672561
rs340025	15	60908307	C	T	-0.0127	-0.000900631	-0.00374	0.0016	0.00140881	0.00172	-0.0156811	0.00653279
rs62007782	15	78029797	G	A	-0.0167	-0.00689126	0.01523	0.0022	0.00156931	0.00199	-0.0117163	0.00727141
rs12595749	15	79432359	A	G	0.0131	0.0020937	-0.00216	0.0017	0.00140301	0.00172	0.000654215	0.00650216
rs1350174	15	52031694	T	C	0.0129	-0.00362039	0.00198	0.0017	0.00139661	0.0017	0.0137151	0.00647191
rs17827419	15	73079253	G	A	-0.019	-0.00500366	0.00333	0.0026	0.00209041	0.00263	-0.0256858	0.00976356
rs8042134	15	97514404	G	T	-0.0044	-0.00994136	0.00794	0.0019	0.0014011	0.00173	-0.00651257	0.00649523
rs72749744	15	62291924	G	A	-0.0448	0.00205807	0.01106	0.0064	0.00511302	0.00564	-0.0455944	0.0240384
rs11635092	15	27234553	G	A	-0.0038	0.00116531	-0.01231	0.0018	0.00145225	0.00177	0.0207741	0.00672233
rs28523581	15	65981430	T	C	0.0102	0.00206661	-0.01447	0.0024	0.0018098	0.0022	0.00568676	0.00840658
rs4779908	15	31932865	G	A	-0.0105	-0.00319024	0.00185	0.0017	0.00139135	0.00171	-0.0157737	0.00645392
rs11629509	15	27035868	A	G	0.0102	-0.00149733	0.00161	0.0017	0.0013865	0.0017	-0.0111175	0.00642971
rs4923908	15	41979672	A	C	0.013	-0.000414067	-0.00226	0.0022	0.00178673	0.00221	-0.0196899	0.00825852
rs765787	15	45500047	A	G	0.0137	-0.00147681	-0.00105	0.0023	0.00182608	0.0022	0.0115205	0.00845228
rs4778058	15	93456069	T	C	0.0027	0.00136664	-0.01017	0.0019	0.00140976	0.0017	0.00162537	0.00653774
rs7166757	15	98259616	A	G	0.0104	0.00302559	-5e-05	0.0018	0.00143425	0.00174	0.00497813	0.00664874
rs111673558	15	55469742	G	A	-0.0368	-0.00202389	0.00198	0.0063	0.00466571	0.00594	-0.0431424	0.0218549
rs925110	15	81085612	G	A	-0.0123	-0.00418654	0.00191	0.0022	0.00177278	0.00212	-0.0043662	0.00824206
rs12908437	15	99287375	T	C	0.0094	0.00404303	-0.00387	0.0017	0.00144373	0.00177	-0.00571448	0.00670659
rs9937053	16	53799507	A	G	0.0721	-0.000111726	0.0028	0.0016	0.00140216	0.00172	0.0286109	0.00650042
rs7498665	16	28883241	G	A	-0.0285	-0.003174	0.01662	0.0017	0.00141627	0.00174	-0.00550176	0.00656761
rs3814883	16	29994922	T	C	0.0227	0.00274805	-0.00045	0.0017	0.00139123	0.00171	0.0132889	0.00645422
rs879620	16	4015729	T	C	0.0226	0.00672717	-0.00081	0.0017	0.00142766	0.00176	0.00164344	0.0066316
rs889398	16	69556715	C	T	-0.0195	-0.0092407	0.00182	0.0016	0.00141367	0.00172	-0.0206352	0.00656417
rs9926784	16	19941968	T	C	0.0237	0.00107793	0.00317	0.0021	0.00178541	0.00223	0.0247129	0.00836302
rs12448257	16	3599655	A	G	0.0161	-0.00228248	0.00739	0.002	0.00169646	0.0021	-0.0132909	0.00786653
rs756717	16	72996162	G	A	-0.0134	0.00245501	-0.00064	0.0017	0.00143275	0.00174	-0.0162884	0.00664435
rs214249	16	348687	T	G	0.0138	0.00311291	-0.00356	0.0017	0.00142381	0.00175	0.0108071	0.00659666
rs2342892	16	24540806	T	G	0.0126	-6.2931e-05	-0.0039	0.0017	0.00138614	0.00171	0.00804453	0.0064302
rs35949039	16	70572605	G	T	-0.0215	-0.000664344	0.00404	0.0031	0.00227305	0.00275	-0.0215419	0.0105395
rs4888167	16	81736324	T	C	0.0127	0.00149213	-0.00696	0.0019	0.00151476	0.00186	0.019385	0.00700566
rs60449588	16	82455951	G	A	-0.0125	-0.00185665	0.0005	0.0019	0.00139972	0.0017	-0.00865948	0.00649454
rs3794620	16	1247571	C	T	-0.005	-0.00507891	0.01115	0.0019	0.00138864	0.00172	-0.0140991	0.00644017
rs1050847	16	87443734	T	C	0.0016	-0.00797046	0.01075	0.0017	0.00140503	0.00172	-0.0188639	0.00653032
rs1108343	16	51211595	T	C	0.0002	0.00255775	-0.01084	0.0018	0.00144819	0.00179	0.01344	0.00673249
rs2058527	16	6704749	G	T	-0.0115	0.000198605	-0.00201	0.0019	0.00156298	0.00192	0.00291225	0.00723888
rs194809	16	23804956	A	G	0.0126	-0.00430772	0.00095	0.0022	0.00175849	0.00216	-0.00224764	0.00819165
rs3809634	16	53538157	G	A	-0.005	0.00320672	-0.01058	0.0019	0.00150773	0.00185	0.0251715	0.00701379
rs12447501	16	49727981	C	T	-0.0111	-0.00389274	-0.00512	0.002	0.00163593	0.002	0.0033323	0.00756652
rs12939549	17	78611724	A	G	0.018	1.48013e-05	-0.00317	0.0016	0.00139505	0.00171	0.0116608	0.00647239
rs4986044	17	21261560	C	T	-0.0177	-0.000153924	0.00373	0.0016	0.00139395	0.00171	-0.00381595	0.00647306
rs11655587	17	47140794	C	T	-0.021	-0.00538734	0.00572	0.002	0.00144704	0.00178	-0.0161371	0.00672601
rs12150665	17	34914787	T	C	0.0168	0.00362251	-0.00717	0.0016	0.00140903	0.00173	0.00671228	0.00654052
rs3923783	17	1843189	C	A	-0.0222	-0.00545513	0.0095	0.0022	0.00178716	0.0022	-0.000985344	0.0082793
rs12602912	17	65870073	T	C	0.0166	0.00478074	-0.00318	0.002	0.00174864	0.00216	0.0207466	0.00811218
rs1378358	17	44787312	T	C	0.002	-0.0070135	-0.01679	0.0023	0.0016871	0.00214	0.0252503	0.00777453
rs35867081	17	79047278	A	G	0.015	0.00477663	0.0048	0.0019	0.00139336	0.00172	0.0124719	0.00646499
rs1075901	17	15943910	C	T	-0.0118	5.36384e-06	-0.00376	0.0016	0.00139782	0.00171	-0.00836383	0.00648393
rs391300	17	2216258	T	C	0.0116	-0.00306714	4e-05	0.0017	0.00144619	0.00177	0.0203392	0.00669758
rs11656076	17	31464270	G	A	-0.0135	-0.000166735	0.00305	0.002	0.00165968	0.00202	0.00107122	0.00770649
rs10491182	17	46120767	T	C	0.02	0.0110504	-0.0071	0.0031	0.00269465	0.00324	-8.92413e-05	0.0125344
rs3966782	17	4807098	C	T	-0.0119	-0.00299152	0.00161	0.0018	0.00148719	0.00183	-0.0115734	0.00691252
rs11649864	17	56093061	A	G	0.0192	0.00287619	-0.0059	0.003	0.00243087	0.00298	0.020355	0.0112717
rs312750	17	68343539	A	G	0.0097	0.00161252	-0.0019	0.0016	0.00139166	0.0017	-0.000405148	0.00645465
rs11655029	17	17649172	C	T	-0.005	0.00221052	-0.0109	0.002	0.00150746	0.00183	-0.00236798	0.00701127
rs12951067	17	50317670	T	C	0.0009	0.00791476	-0.0056	0.0017	0.00140603	0.0017	0.00727614	0.0065193
rs9906416	17	7344263	C	T	-0.0075	-0.00239354	0.01188	0.0023	0.00170396	0.00211	0.000255711	0.00788398
rs12952119	17	32253252	C	T	-0.0112	0.000133356	-0.00258	0.002	0.00145724	0.00178	-0.00985364	0.00676517
rs34138141	17	40781561	T	G	0.0117	0.0037434	-0.00921	0.0021	0.00154276	0.0019	0.00832034	0.00714361
rs6567160	18	57829135	C	T	-0.0552	-0.00328437	-0.00535	0.0019	0.00163972	0.00201	-0.0215865	0.00756548
rs17066856	18	58049656	T	C	0.035	0.00783462	-0.00422	0.0027	0.00240665	0.00296	-0.00676064	0.0111787
rs891387	18	21103909	T	C	0.0208	0.00270926	-0.01365	0.0017	0.00138615	0.0017	0.0251744	0.00643257
rs9964724	18	35159124	C	T	0	-0.00741609	0.01978	0.0018	0.00149013	0.00183	-0.00092277	0.00691393
rs8097544	18	1839564	G	A	-0.0209	-0.00772088	0.00262	0.0024	0.00197577	0.00239	-0.0113077	0.00917444
rs9951619	18	56882326	G	T	-0.0152	-0.000614924	-0.00519	0.0019	0.00165024	0.00202	0.000861134	0.00768085
rs1356506	18	40708038	T	C	0.0137	-0.000170658	0.00044	0.0018	0.00143919	0.00175	-0.00366772	0.00667032
rs62100767	18	50738039	G	A	-0.0026	-0.00694099	0.0131	0.0019	0.00141666	0.00173	-0.0160377	0.00657153
rs474605	18	39612720	G	A	-0.0125	-0.00466272	-0.00146	0.0017	0.00139489	0.00171	0.00388447	0.00646598
rs17783165	18	63461638	C	T	-0.0128	-0.00095778	0.00187	0.0017	0.00148965	0.00184	0.0048504	0.00692611
rs11081529	18	75902735	C	T	-0.0009	0.00381071	0.01311	0.0019	0.00152574	0.00186	0.00771239	0.0070645
rs784257	18	53397199	C	T	-0.0147	-0.00482881	0.01547	0.0022	0.00178492	0.0022	-0.031977	0.00834607
rs11150911	18	73498528	A	C	0.0118	-0.00225212	0.00112	0.0018	0.00155039	0.00188	0.00597714	0.00722746
rs478707	18	7543207	C	T	-0.015	0.00368608	0.00134	0.0024	0.00176883	0.00218	-0.0246578	0.00828243
rs111852224	18	25596884	C	T	-0.0012	-0.00341821	0.01663	0.003	0.00211512	0.00262	-0.0144239	0.00980268
rs10460095	18	22624708	A	G	0.0089	0.00387613	-0.01066	0.0019	0.00140475	0.00171	-0.00753189	0.00651679
rs71367545	18	77576337	A	G	0.0073	0.0103197	-0.01246	0.0024	0.0017038	0.0021	0.00935726	0.00789428
rs543892	18	58177432	A	G	0.0101	0.00193028	-0.00546	0.0018	0.00143601	0.00175	0.00661618	0.00665889
rs11672660	19	46180184	C	T	-0.0338	0.00012865	0.00309	0.0021	0.00174903	0.00214	-0.00399432	0.00812144
rs11880870	19	18830704	A	G	0.0187	0.00391149	-0.00149	0.0017	0.0013868	0.00171	0.00581552	0.00643444
rs12150914	19	47563418	C	T	-0.0212	-0.00423082	-0.00145	0.002	0.00142327	0.00182	-0.0133321	0.00661275
rs12462975	19	30272202	A	G	0.0193	0.0050455	0.00249	0.0018	0.00148402	0.0018	0.00588139	0.006879
rs429358	19	45411941	T	C	0.0257	0.00663676	-0.00707	0.0026	0.00192018	0.00238	0.0228372	0.00888372
rs17724992	19	18454825	A	G	0.0172	0.00860567	-0.00595	0.0018	0.00156912	0.00194	0.0220729	0.00730344
rs56356382	19	4064057	T	C	0.0217	0.00586006	-0.00347	0.0024	0.00176537	0.00223	0.012159	0.00818961
rs273505	19	18217147	C	T	-0.0173	0.000274632	0.0042	0.0019	0.0014036	0.00172	-0.0150322	0.0065149
rs185350	19	34306816	T	C	0.0137	0.00179989	-0.00035	0.0016	0.00138951	0.00172	0.015229	0.00644715
rs11669170	19	1834029	A	G	0.0134	0.00233498	-0.00233	0.0017	0.00138844	0.00171	0.0136807	0.00643513
rs45486197	19	2244849	A	G	0.0279	-0.00344909	-0.00303	0.004	0.00282584	0.00353	0.0144154	0.013027
rs56212061	19	19394640	C	T	-0.0182	-0.000147506	-0.00141	0.0027	0.00193879	0.0024	-0.0228289	0.00903359
rs11882409	19	34019685	A	C	0.0121	0.00207206	-0.00146	0.0019	0.00155924	0.0019	-0.00739908	0.00722759
rs12151248	19	13212025	C	T	-0.0041	0.00373094	-0.01573	0.0028	0.00217159	0.00271	-0.00392773	0.0100093
rs7245985	19	30710410	T	G	0.0119	0.000831908	-0.0019	0.0021	0.00171133	0.00212	0.00823439	0.00794442
rs3764625	19	49649051	T	G	0.0096	0.000461854	-0.0018	0.0017	0.00141036	0.00172	0.0144209	0.00653293
rs17806224	20	51065854	G	A	-0.026	-0.00155865	0.00808	0.0022	0.00179371	0.00221	-0.0273776	0.00836163
rs1884897	20	6612832	G	A	-0.0184	-0.00156448	-0.00101	0.0017	0.00143884	0.00176	0.0145009	0.00668162
rs6011779	20	61984317	C	T	-0.0083	-0.0191152	0.00422	0.0024	0.00176364	0.00223	-0.0182222	0.00820571
rs6119897	20	31145415	A	G	0.0029	0.0128038	-0.00691	0.002	0.00162704	0.00196	0.00933775	0.00756289
rs8123881	20	15819495	G	A	-0.0177	-0.00242671	0.00093	0.0024	0.00205829	0.00249	-0.00708646	0.00952745
rs4911382	20	32553095	T	C	0.0127	-0.00128616	-0.00343	0.0017	0.00140981	0.00173	-0.00377534	0.00653684
rs79186842	20	47689036	A	G	0.0202	-0.00244781	-0.00275	0.0028	0.00196853	0.0024	0.00623347	0.00906786
rs6028083	20	59838099	C	T	-0.0038	-0.000915462	-0.01266	0.002	0.00143518	0.00175	-0.0103467	0.00665537
rs1409818	20	21381121	T	C	0.0195	-0.00377271	-0.00168	0.0028	0.00230417	0.00282	0.0141306	0.0106831
rs742748	20	39293397	C	T	-0.0113	-0.00259806	0.00484	0.0017	0.00142252	0.00172	-0.0088212	0.00660996
rs16995054	20	14811733	C	T	-0.0053	0.00130459	-0.0139	0.0024	0.00171395	0.00208	0.00102137	0.00790661
rs6010784	20	61540319	T	C	0.0106	0.000353321	0.00769	0.0016	0.00138678	0.0017	-0.00337627	0.00643725
rs6090041	20	62712676	A	G	0.0114	0.000678834	-0.00606	0.0018	0.001501	0.00186	0.0168474	0.00695376
rs1884389	20	1410582	C	T	-0.0108	-0.00355592	-0.0006	0.0017	0.0014021	0.00171	0.0089638	0.0065006
rs4813619	20	2815715	G	T	-0.0106	-0.00459698	0.00167	0.0018	0.00139799	0.0017	0.00687586	0.00648026
rs2423668	20	12430673	T	C	0.0106	0.000867705	0.00285	0.0018	0.00139384	0.00172	0.000882123	0.00646283
rs6030359	20	41231413	A	G	0.0047	0.000453518	-0.01032	0.0021	0.00149437	0.00184	0.000995831	0.00692343
rs427943	21	46570896	C	A	-0.0177	-0.00596128	0.004	0.0017	0.0014007	0.00171	-0.0144029	0.00649479
rs2836754	21	40291740	C	T	-0.0138	0.000674446	-0.00112	0.0017	0.00144072	0.00176	-0.0138524	0.00670054
rs8134638	21	40644170	C	T	-0.0133	0.00483117	0.00251	0.002	0.00143277	0.00176	-0.0246088	0.00662569
rs8126575	21	46435610	T	G	0.0152	0.00275151	-0.00468	0.0025	0.00204263	0.00253	0.0205532	0.00949481
rs2833483	21	33075404	T	C	0.0027	0.00659128	-0.01974	0.0032	0.00275784	0.00337	0.0270276	0.0128598
rs2064044	21	22119890	C	A	-0.0123	0.000793673	0.00162	0.0021	0.00174906	0.0021	0.00257983	0.00809268
rs12628051	22	40654276	T	C	0.0161	-0.000861548	0.00426	0.0018	0.00145698	0.00178	-0.0116736	0.0067446
rs9616906	22	51104680	A	G	0.0022	0.00161595	0.01497	0.0017	0.00139561	0.00172	0.000268647	0.00647256
rs28489620	22	41804716	G	A	-0.0151	0.00526528	0.00386	0.0021	0.00153841	0.00187	-0.0128853	0.00712483
rs11703032	22	34337383	C	T	-0.0017	0.0015414	0.02024	0.0029	0.00232192	0.00291	0.00309063	0.0108449
rs11538	22	18220831	G	A	-0.0138	-0.00505951	0.00402	0.0023	0.00183497	0.00222	-0.0219403	0.00847222
rs2238799	22	20109325	A	G	0.0102	0.00279421	0.00117	0.0018	0.00142885	0.00174	0.0184557	0.00664179
rs136280	22	31193801	G	A	-0.0078	-0.00928901	0.00743	0.0023	0.00169059	0.00208	-0.0178966	0.00783547
